# Supplementary material for: Reactive oxygen species may be involved in the distinctive biological effects of different doses of 12C6+ ion beams on Arabidopsis
Source: Front Plant Sci. 2024 Jan 19;14:1337640. doi: 10.3389/fpls.2023.1337640 (PMC10835405; doi:10.3389/fpls.2023.1337640)
Supplement: Supplementary file 1 [file Table_1.xlsx]

## Sheet: 50 Gy
50 Gy DEGs list
GeneID	log2FoldChange(Z50/Zcol)	Up/Down-Regulation(Z50/Zcol)	Nr Description
AT3G28899	10.7704	Up	gi|116830299|gb|ABK28107.1|//unknown [Arabidopsis thaliana]
AT1G52690	10.1716	Up	gi|15219071|ref|NP_175678.1|//Late embryogenesis abundant protein (LEA) family protein [Arabidopsis thaliana]
AT2G14247	9.25817	Up	gi|42570757|ref|NP_973452.1|//uncharacterized protein [Arabidopsis thaliana]
AT1G47395	9.24317	Up	IRONMAN 2, FE-UPTAKE-INDUCING PEPTIDE2
AT4G21830	9.12412	Up	gi|18415773|ref|NP_567637.1|//peptide methionine sulfoxide reductase B7 [Arabidopsis thaliana];gi|15234621|ref|NP_193915.1|//methionine sulfoxide reductase B8 [Arabidopsis thaliana]
AT2G03130	8.8806	Up	gi|15227539|ref|NP_178412.1|//ribosomal protein L12/ ATP-dependent Clp protease adaptor protein ClpS family protein [Arabidopsis thaliana]
AT2G04050	7.07645	Up	gi|15228073|ref|NP_178492.1|//MATE efflux family protein [Arabidopsis thaliana]
AT3G02480	6.61428	Up	gi|18396202|ref|NP_566173.1|//Late embryogenesis abundant protein (LEA) family protein [Arabidopsis thaliana]
AT1G05680	6.02791	Up	gi|15221233|ref|NP_172059.1|//Uridine diphosphate glycosyltransferase 74E2 [Arabidopsis thaliana]
AT1G53480	5.45519	Up	gi|15220794|ref|NP_175753.1|//mto 1 responding down 1 protein [Arabidopsis thaliana]
AT5G19110	5.33018	Up	gi|15239655|ref|NP_197412.1|//Eukaryotic aspartyl protease family protein [Arabidopsis thaliana]
AT5G09570	5.30719	Up	gi|15242455|ref|NP_196519.1|//Cox19-like CHCH family protein [Arabidopsis thaliana]
AT2G47520	5.21065	Up	gi|15226619|ref|NP_182274.1|//ethylene-responsive transcription factor ERF071 [Arabidopsis thaliana]
AT4G21680	4.86063	Up	gi|30685529|ref|NP_193899.2|//nitrate transporter 1.8 [Arabidopsis thaliana]
AT2G37870	4.74464	Up	gi|18404577|ref|NP_565872.1|//protease inhibitor/seed storage/lipid transfer protein (LTP) family protein [Arabidopsis thaliana]
AT4G30290	4.67548	Up	gi|15234701|ref|NP_194758.1|//xyloglucan endotransglucosylase/hydrolase 19 [Arabidopsis thaliana]
AT5G15960	4.22013	Up	gi|15237228|ref|NP_197100.1|//cold and ABA inducible protein kin1 [Arabidopsis thaliana]
AT1G36060	4.04356	Up	gi|18400001|ref|NP_564468.1|//ethylene-responsive transcription factor ERF055 [Arabidopsis thaliana]
AT2G18193	3.79869	Up	gi|30680274|ref|NP_849972.1|//P-loop containing nucleoside triphosphate hydrolases superfamily protein [Arabidopsis thaliana]
AT4G33550	3.65294	Up	gi|145334215|ref|NP_001078488.1|//bifunctional inhibitor/lipid-transfer protein/seed storage 2S albumin superfamily protein [Arabidopsis thaliana];gi|79495992|ref|NP_195081.2|//bifunctional inhibitor/lipid-transfer protein/seed storage 2S albumin superfamily protein [Arabidopsis thaliana]
AT1G53490	3.59325	Up	gi|145336703|ref|NP_175754.2|//RING finger-containing protein HEI10 [Arabidopsis thaliana]
AT1G74650	3.55472	Up	gi|15221336|ref|NP_177603.1|//myb domain protein 31 [Arabidopsis thaliana]
AT3G58150	3.34864	Up	gi|79448178|ref|NP_191374.2|//Optic atrophy 3 protein (OPA3) [Arabidopsis thaliana]
AT2G21640	3.33348	Up	gi|15226603|ref|NP_179758.1|//uncharacterized oxidative stress response protein [Arabidopsis thaliana]
AT4G30280	3.33172	Up	gi|15234681|ref|NP_194757.1|//probable xyloglucan endotransglucosylase/hydrolase protein 18 [Arabidopsis thaliana]
AT3G01970	3.17476	Up	gi|15232237|ref|NP_186846.1|//WRKY DNA-binding protein 45 [Arabidopsis thaliana]
AT5G39610	3.10154	Up	gi|15241819|ref|NP_198777.1|//NAC-domain transcription factor [Arabidopsis thaliana]
AT5G51440	3.09617	Up	gi|15242086|ref|NP_199957.1|//heat shock protein 23.5 [Arabidopsis thaliana]
AT2G27550	3.04864	Up	gi|15225892|ref|NP_180324.1|//protein CENTRORADIALIS-like [Arabidopsis thaliana]
AT5G66400	2.95949	Up	gi|79332705|ref|NP_001032162.1|//dehydrin Rab18 [Arabidopsis thaliana];gi|166570|gb|AAA32722.1|//glycine rich protein [Arabidopsis thaliana]
AT2G41231	2.93679	Up	gi|334184854|ref|NP_001189726.1|//uncharacterized protein [Arabidopsis thaliana]
AT1G24575	2.91135	Up	gi|18395514|ref|NP_564220.1|//uncharacterized protein [Arabidopsis thaliana]
AT1G10550	2.86753	Up	gi|15218558|ref|NP_172525.1|//probable xyloglucan endotransglucosylase/hydrolase protein 33 [Arabidopsis thaliana]
AT3G03830	2.78022	Up	gi|15228640|ref|NP_187033.1|//SAUR-like auxin-responsive protein [Arabidopsis thaliana]
AT3G09922	2.75954	Up	gi|30681072|ref|NP_850550.1|//protein ED BY PHOSPHATE STARVATION1 [Arabidopsis thaliana]
AT2G22470	2.64566	Up	gi|18399983|ref|NP_565537.1|//arabinogalactan protein 2 [Arabidopsis thaliana]
AT4G25810	2.62639	Up	gi|15235997|ref|NP_194311.1|//probable xyloglucan endotransglucosylase/hydrolase protein 23 [Arabidopsis thaliana]
AT4G02380	2.57826	Up	gi|3193289|gb|AAC19273.1|//T14P8.2 [Arabidopsis thaliana]
AT3G59930	2.54911	Up	gi|22331878|ref|NP_191552.2|//defensin-like protein 206 [Arabidopsis thaliana]
AT1G20900	2.45631	Up	gi|6319180|gb|AAF07197.1|AF194974_1//ESCAROLA [Arabidopsis thaliana]
AT2G41230	2.43508	Up	gi|334184854|ref|NP_001189726.1|//uncharacterized protein [Arabidopsis thaliana]
AT2G16005	2.42684	Up	gi|18397991|ref|NP_565385.1|//MD-2-related lipid recognition domain-containing protein [Arabidopsis thaliana]
ATCG00020	2.42057	Up	gi|52220790|ref|YP_086946.1|//photosystem II protein D1 [Panax ginseng]
AT5G54100	2.41267	Up	gi|15239547|ref|NP_200221.1|//SPFH/Band 7/PHB domain-containing membrane-associated protein [Arabidopsis thaliana]
ATCG00490	2.41188	Up	gi|7525041|ref|NP_051067.1|//ribulose-1,5-bisphosphate carboxylase/oxygenase large subunit [Arabidopsis thaliana]
AT3G43160	2.4035	Up	gi|15229230|ref|NP_189902.1|//maternal effect embryo arrest 38 protein [Arabidopsis thaliana]
AT2G23170	2.39434	Up	gi|15227787|ref|NP_179898.1|//indole-3-acetic acid-amido synthetase GH3.3 [Arabidopsis thaliana]
AT3G12580	2.39382	Up	gi|15230534|ref|NP_187864.1|//heat shock protein 70-4 [Arabidopsis thaliana]
AT5G03545	2.36953	Up	gi|227202708|dbj|BAH56827.1|//AT5G03545 [Arabidopsis thaliana]
AT1G02850	2.36521	Up	gi|186478070|ref|NP_973746.3|//beta glucosidase 11 [Arabidopsis thaliana];gi|186478072|ref|NP_001117217.1|//beta glucosidase 11 [Arabidopsis thaliana];gi|18379020|ref|NP_563666.1|//beta glucosidase 11 [Arabidopsis thaliana];gi|186478068|ref|NP_849578.5|//beta glucosidase 11 [Arabidopsis thaliana];gi|42571309|ref|NP_973745.1|//beta glucosidase 11 [Arabidopsis thaliana]
AT1G73260	2.36213	Up	gi|18410311|ref|NP_565061.1|//kunitz trypsin inhibitor 1 [Arabidopsis thaliana]
AT1G02710	2.3315	Up	gi|15217850|ref|NP_171771.1|//glycine-rich protein [Arabidopsis thaliana]
AT5G01740	2.30337	Up	gi|15241041|ref|NP_195794.1|//Nuclear transport factor 2 (NTF2) family protein [Arabidopsis thaliana]
AT5G66170	2.28917	Up	gi|79332639|ref|NP_001032159.1|//thiosulfate sulfurtransferase 18 [Arabidopsis thaliana];gi|334188667|ref|NP_001190631.1|//thiosulfate sulfurtransferase 18 [Arabidopsis thaliana]
AT5G59320	2.26834	Up	gi|18424225|ref|NP_568905.1|//non-specific lipid-transfer protein 3 [Arabidopsis thaliana]
AT2G35120	2.24465	Up	gi|15226906|ref|NP_181057.1|//glycine cleavage system H protein 2 [Arabidopsis thaliana]
AT4G30270	2.21791	Up	gi|15234678|ref|NP_194756.1|//xyloglucan endotransglucosylase/hydrolase protein 24 [Arabidopsis thaliana]
AT5G39580	2.18644	Up	gi|15241812|ref|NP_198774.1|//peroxidase 62 [Arabidopsis thaliana]
AT5G50335	2.1768	Up	gi|18423137|ref|NP_568726.1|//uncharacterized protein [Arabidopsis thaliana]
AT5G57760	2.15145	Up	gi|15242857|ref|NP_200584.1|//uncharacterized protein [Arabidopsis thaliana]
AT1G33790	2.13886	Up	gi|18398983|ref|NP_564427.1|//jacalin lectin family protein [Arabidopsis thaliana];gi|334183010|ref|NP_001154390.2|//jacalin lectin family protein [Arabidopsis thaliana]
AT4G24275	2.04941	Up	gi|30686470|ref|NP_680737.2|//uncharacterized protein [Arabidopsis thaliana]
AT2G16060	1.99897	Up	gi|15226675|ref|NP_179204.1|//non-symbiotic hemoglobin 1 [Arabidopsis thaliana]
AT1G17170	1.99889	Up	gi|15220040|ref|NP_173160.1|//glutathione S-transferase TAU 24 [Arabidopsis thaliana]
AT5G42530	1.9678	Up	gi|9759489|dbj|BAB10494.1|//unnamed protein product [Arabidopsis thaliana]
AT2G01008	1.90783	Up	gi|334184079|ref|NP_001189491.1|//uncharacterized protein [Arabidopsis thaliana];gi|947068959|gb|KRH17850.1|//hypothetical protein GLYMA_13G021500 [Glycine max]
AT3G41762	1.88936	Up	gi|947068961|gb|KRH17852.1|//hypothetical protein GLYMA_13G021700, partial [Glycine max];gi|334185710|ref|NP_001190005.1|//uncharacterized protein [Arabidopsis thaliana]
AT5G26260	1.87426	Up	gi|18421006|ref|NP_568483.1|//TRAF-like family protein [Arabidopsis thaliana]
AT5G46330	1.86906	Up	gi|15237426|ref|NP_199445.1|//LRR receptor-like serine/threonine-protein kinase FLS2 [Arabidopsis thaliana]
AT5G24030	1.85396	Up	gi|15237876|ref|NP_197791.1|//SLAC1 homologue 3 [Arabidopsis thaliana]
AT3G23150	1.83483	Up	gi|15228976|ref|NP_188956.1|//ethylene receptor 2 [Arabidopsis thaliana]
AT5G52640	1.8029	Up	gi|15237214|ref|NP_200076.1|//heat shock protein 90.1 [Arabidopsis thaliana]
AT2G34070	1.77777	Up	gi|18403435|ref|NP_565779.1|//trichome birefringence-like 37 protein [Arabidopsis thaliana]
AT5G58570	1.76379	Up	gi|18424121|ref|NP_568880.1|//uncharacterized protein [Arabidopsis thaliana]
AT5G09530	1.7429	Up	gi|15242438|ref|NP_196515.1|//protein PRO-GLU-LEU|ILE|VAL-PRO-LYS 1 [Arabidopsis thaliana]
AT4G34710	1.71808	Up	gi|15236176|ref|NP_195197.1|//arginine decarboxylase 2 [Arabidopsis thaliana]
AT4G08950	1.71471	Up	gi|15236667|ref|NP_192634.1|//protein EXORDIUM [Arabidopsis thaliana]
AT2G41730	1.69731	Up	gi|15227416|ref|NP_181704.1|//uncharacterized protein [Arabidopsis thaliana]
AT5G26270	1.69602	Up	gi|15240287|ref|NP_197999.1|//uncharacterized protein [Arabidopsis thaliana]
AT1G08630	1.63265	Up	gi|145323806|ref|NP_001077492.1|//threonine aldolase [Arabidopsis thaliana];gi|18390920|ref|NP_563822.1|//threonine aldolase [Arabidopsis thaliana]
AT4G10040	1.63248	Up	gi|15234910|ref|NP_192742.1|//cytochrome c-2 [Arabidopsis thaliana]
AT2G04040	1.6303	Up	gi|15228071|ref|NP_178491.1|//MATE efflux family protein DTX1 [Arabidopsis thaliana]
AT3G29370	1.60779	Up	gi|18406162|ref|NP_566848.1|//atypical bHLH transcriptional factor P1R3 [Arabidopsis thaliana]
AT4G09030	1.60175	Up	gi|15233661|ref|NP_192642.1|//arabinogalactan protein 10 [Arabidopsis thaliana]
AT4G14130	1.5912	Up	gi|186511755|ref|NP_193149.2|//probable xyloglucan endotransglucosylase/hydrolase protein 15 [Arabidopsis thaliana]
AT5G17330	1.56601	Up	gi|15237949|ref|NP_197235.1|//glutamate decarboxylase 1 [Arabidopsis thaliana]
AT3G18280	1.54458	Up	gi|15229614|ref|NP_188456.1|//Bifunctional inhibitor/lipid-transfer protein/seed storage 2S albumin superfamily protein [Arabidopsis thaliana]
AT1G61667	1.54189	Up	gi|18407279|ref|NP_564783.1|//uncharacterized protein [Arabidopsis thaliana]
AT4G38540	1.51695	Up	gi|15233923|ref|NP_195566.1|//FAD/NAD(P)-binding oxidoreductase family protein [Arabidopsis thaliana]
AT1G26945	1.51046	Up	gi|674879359|emb|CDY52766.1|//BnaC08g48550D [Brassica napus]
AT4G12470	1.50301	Up	gi|15235383|ref|NP_192984.1|//azelaic acid induced 1 [Arabidopsis thaliana]
AT1G09970	1.49921	Up	gi|30681478|ref|NP_850942.1|//leucine-rich receptor-like protein kinase [Arabidopsis thaliana];gi|30681482|ref|NP_172468.3|//leucine-rich receptor-like protein kinase [Arabidopsis thaliana]
AT3G16770	1.48913	Up	gi|15228312|ref|NP_188299.1|//ethylene-responsive transcription factor RAP2-3 [Arabidopsis thaliana]
AT4G14020	1.4696	Up	gi|18414124|ref|NP_567419.1|//Rapid alkalinization factor (RALF) family protein [Arabidopsis thaliana]
AT4G15910	1.41912	Up	gi|240255888|ref|NP_193326.4|//protein DROUGHT-INDUCED 21 [Arabidopsis thaliana]
AT4G01870	1.38233	Up	gi|20259480|gb|AAM13860.1|//unknown protein [Arabidopsis thaliana]
AT1G37130	1.37702	Up	gi|15221314|ref|NP_174901.1|//nitrate reductase [NADH] 2 [Arabidopsis thaliana]
AT5G02760	1.35978	Up	gi|75282641|sp|Q501F9.1|P2C67_ARATH//RecName: Full=Probable protein phosphatase 2C 67; Short=AtPP2C67 [Arabidopsis thaliana]
AT3G04720	1.35916	Up	gi|15229342|ref|NP_187123.1|//pathogenesis-related 4 [Arabidopsis thaliana]
AT1G35720	1.34253	Up	gi|15220216|ref|NP_174810.1|//annexin 1 [Arabidopsis thaliana]
AT5G10430	1.33628	Up	NA
AT2G37130	1.33274	Up	gi|15228090|ref|NP_181250.1|//peroxidase [Arabidopsis thaliana]
AT5G13930	1.33031	Up	gi|15240753|ref|NP_196897.1|//chalcone synthase [Arabidopsis thaliana]
AT2G38530	1.29925	Up	gi|15224898|ref|NP_181387.1|//non-specific lipid-transfer protein 2 [Arabidopsis thaliana]
AT1G17620	1.29771	Up	gi|18394509|ref|NP_564029.1|//late embryogenesis abundant hydroxyproline-rich glycoprotein [Arabidopsis thaliana]
AT5G47560	1.29485	Up	gi|15238130|ref|NP_199567.1|//tonoplast dicarboxylate transporter [Arabidopsis thaliana]
AT4G23680	1.29185	Up	gi|15236568|ref|NP_194099.1|//polyketide cyclase/dehydrase and lipid transport superfamily protein [Arabidopsis thaliana]
AT1G77760	1.28999	Up	gi|15218104|ref|NP_177899.1|//nitrate reductase [NADH] 1 [Arabidopsis thaliana]
AT2G14900	1.28143	Up	gi|15226025|ref|NP_179096.1|//gibberellin-regulated protein [Arabidopsis thaliana]
AT5G64260	1.28003	Up	gi|15237656|ref|NP_201231.1|//protein EXORDIUM like 2 [Arabidopsis thaliana]
AT5G07010	1.23401	Up	gi|18415376|ref|NP_568177.1|//sulfotransferase 2A [Arabidopsis thaliana]
AT5G39050	1.2175	Up	gi|240256381|ref|NP_568561.4|//phenolic glucoside malonyltransferase 1 [Arabidopsis thaliana]
AT1G21400	1.21225	Up	gi|15218984|ref|NP_173562.1|//thiamin diphosphate-binding fold protein [Arabidopsis thaliana]
AT2G40940	1.20477	Up	gi|15226788|ref|NP_181626.1|//ethylene response sensor 1 [Arabidopsis thaliana]
AT4G21410	1.20448	Up	gi|15234434|ref|NP_193871.1|//cysteine-rich receptor-like protein kinase 28 [Arabidopsis thaliana];gi|22328852|ref|NP_193872.2|//cysteine-rich receptor-like protein kinase 29 [Arabidopsis thaliana]
AT2G25510	1.19842	Up	gi|18400850|ref|NP_565599.1|//uncharacterized protein [Arabidopsis thaliana]
AT2G05510	1.193	Up	gi|79322055|ref|NP_001031334.1|//glycine-rich protein [Arabidopsis thaliana]
AT5G19550	1.18482	Up	gi|15239772|ref|NP_197456.1|//aspartate aminotransferase [Arabidopsis thaliana]
AT3G28200	1.1527	Up	gi|14334600|gb|AAK59478.1|//putative peroxidase [Arabidopsis thaliana]
AT1G75750	1.15254	Up	gi|18410924|ref|NP_565116.1|//GA-responsive GAST1 protein-like protein [Arabidopsis thaliana];gi|334183933|ref|NP_001185407.1|//GA-responsive GAST1 protein-like protein [Arabidopsis thaliana]
AT5G25350	1.1396	Up	gi|15239399|ref|NP_197917.1|//EIN3-binding F-box protein 2 [Arabidopsis thaliana]
AT1G55920	1.13581	Up	gi|15222799|ref|NP_175988.1|//serine acetyltransferase 1 [Arabidopsis thaliana]
AT3G01472	1.12498	Up	gi|15232122|ref|NP_186796.1|//homeobox-leucine zipper protein HAT5 [Arabidopsis thaliana]
AT3G01470	1.12498	Up	gi|15232122|ref|NP_186796.1|//homeobox-leucine zipper protein HAT5 [Arabidopsis thaliana]
AT1G54100	1.1183	Up	gi|15221042|ref|NP_175812.1|//aldehyde dehydrogenase 7B4 [Arabidopsis thaliana]
AT5G21105	1.11095	Up	gi|238481337|ref|NP_001154729.1|//L-ascorbate oxidase [Arabidopsis thaliana];gi|240256322|ref|NP_680176.5|//L-ascorbate oxidase [Arabidopsis thaliana];gi|334187809|ref|NP_001190353.1|//L-ascorbate oxidase [Arabidopsis thaliana]
AT5G01210	1.09959	Up	gi|15240918|ref|NP_195741.1|//HXXXD-type acyl-transferase-like protein [Arabidopsis thaliana]
AT1G27020	1.09324	Up	gi|15223410|ref|NP_174022.1|//uncharacterized protein [Arabidopsis thaliana]
AT4G37450	1.08601	Up	gi|4468811|emb|CAB38212.1|//putative protein [Arabidopsis thaliana]
AT2G17230	1.07586	Up	gi|18398352|ref|NP_565409.1|//protein exordium like 5 [Arabidopsis thaliana]
AT5G06860	1.07563	Up	gi|15240182|ref|NP_196304.1|//polygalacturonase inhibitor 1 [Arabidopsis thaliana]
AT3G57450	1.07224	Up	gi|15230306|ref|NP_191304.1|//uncharacterized protein [Arabidopsis thaliana]
AT5G65390	1.05725	Up	gi|567136736|ref|XP_006394039.1|//hypothetical protein EUTSA_v10005722mg [Eutrema salsugineum]
AT5G65010	1.04653	Up	gi|30698088|ref|NP_201306.2|//asparagine synthetase 2 [Arabidopsis thaliana];gi|30698086|ref|NP_851272.1|//asparagine synthetase 2 [Arabidopsis thaliana]
AT5G21020	1.04393	Up	gi|15010690|gb|AAK74004.1|//AT5g21010/F22D1_170 [Arabidopsis thaliana]
AT5G47550	1.03185	Up	gi|15238128|ref|NP_199566.1|//cysteine proteinase inhibitor 5 [Arabidopsis thaliana]
AT2G36120	1.03004	Up	NA
AT2G15090	-1.00577	Down	gi|30679326|ref|NP_179113.2|//3-ketoacyl-CoA synthase 8 [Arabidopsis thaliana]
AT4G38770	-1.00668	Down	gi|7620015|gb|AAF64551.1|AF110988_1//proline-rich protein 4 [Arabidopsis thaliana]
AT1G29940	-1.00846	Down	gi|79356046|ref|NP_564341.2|//nuclear RNA polymerase A2 [Arabidopsis thaliana];gi|18397286|ref|NP_564339.1|//chlorophyll A/B binding protein 3 [Arabidopsis thaliana]
AT2G05100	-1.02961	Down	gi|15224471|ref|NP_178585.1|//photosystem II light harvesting complex protein 2.1 [Arabidopsis thaliana];gi|4741948|gb|AAD28771.1|AF134124_1//Lhcb2 protein [Arabidopsis thaliana]
AT4G36040	-1.0324	Down	gi|15233446|ref|NP_195328.1|//chaperone protein dnaJ 11 [Arabidopsis thaliana]
AT4G17460	-1.03773	Down	gi|15236076|ref|NP_193476.1|//homeobox-leucine zipper protein HAT1 [Arabidopsis thaliana]
AT1G29660	-1.04271	Down	gi|15220512|ref|NP_174259.1|//GDSL esterase/lipase [Arabidopsis thaliana]
AT2G30520	-1.06292	Down	gi|30684610|ref|NP_850147.1|//Root phototropism protein 2 [Arabidopsis thaliana]
AT5G48490	-1.09517	Down	gi|27754511|gb|AAO22703.1|//unknown protein [Arabidopsis thaliana]
AT3G59940	-1.09797	Down	gi|15232212|ref|NP_191553.1|//F-box/kelch-repeat protein SKIP20 [Arabidopsis thaliana]
AT4G36220	-1.10046	Down	gi|15234332|ref|NP_195345.1|//ferulic acid 5-hydroxylase 1 [Arabidopsis thaliana]
AT1G71030	-1.10669	Down	gi|1197190|emb|CAA92280.1|//myb-related transcription factor [Arabidopsis thaliana]
AT5G62360	-1.11855	Down	gi|30697666|ref|NP_201042.2|//plant invertase/pectin methylesterase inhibitor superfamily protein [Arabidopsis thaliana]
AT5G57630	-1.12452	Down	gi|18424001|ref|NP_568860.1|//CBL-interacting serine/threonine-protein kinase 21 [Arabidopsis thaliana]
AT3G07350	-1.1328	Down	gi|18397919|ref|NP_566303.1|//uncharacterized protein [Arabidopsis thaliana]
AT2G40000	-1.14313	Down	gi|15225612|ref|NP_181529.1|//HS1 PRO-1 2-like protein [Arabidopsis thaliana]
AT3G07310	-1.14367	Down	gi|18397912|ref|NP_566302.1|//uncharacterized protein [Arabidopsis thaliana]
AT2G34620	-1.14981	Down	gi|15226787|ref|NP_181009.1|//mitochondrial transcription termination factor family protein [Arabidopsis thaliana]
AT2G25900	-1.15437	Down	gi|75220235|sp|O82307.1|C3H23_ARATH//RecName: Full=Zinc finger CCCH domain-containing protein 23; Short=AtC3H23; AltName: Full=Protein ATCTH [Arabidopsis thaliana]
AT3G07390	-1.16361	Down	gi|30680258|ref|NP_566306.3|//auxin-induced in root cultures protein 12 [Arabidopsis thaliana]
AT4G29905	-1.17259	Down	gi|22329022|ref|NP_680750.1|//uncharacterized protein [Arabidopsis thaliana]
AT4G37260	-1.17473	Down	gi|15235484|ref|NP_195443.1|//myb domain protein 73 [Arabidopsis thaliana]
AT2G38470	-1.18984	Down	gi|148887455|sp|Q8S8P5.2|WRK33_ARATH//RecName: Full=Probable WRKY transcription factor 33; AltName: Full=WRKY DNA-binding protein 33 [Arabidopsis thaliana]
AT1G49130	-1.19189	Down	gi|30694486|ref|NP_175339.2|//zinc finger protein CONSTANS-LIKE 8 [Arabidopsis thaliana];gi|79319580|ref|NP_001031160.1|//zinc finger protein CONSTANS-LIKE 8 [Arabidopsis thaliana]
AT2G32560	-1.19226	Down	gi|30685347|ref|NP_850191.1|//F-box protein [Arabidopsis thaliana]
AT1G80440	-1.19964	Down	gi|18412854|ref|NP_565238.1|//F-box/kelch-repeat protein [Arabidopsis thaliana]
AT1G13110	-1.20622	Down	gi|15222182|ref|NP_172770.1|//cytochrome P450 71B7 [Arabidopsis thaliana]
AT1G25550	-1.20885	Down	gi|18395724|ref|NP_564236.1|//nitrate-inducible, GARP-type transcriptional repressor 1-like protein [Arabidopsis thaliana]
AT3G49790	-1.21692	Down	gi|15229610|ref|NP_190548.1|//Carbohydrate-binding protein [Arabidopsis thaliana]
AT3G46600	-1.24987	Down	gi|145332771|ref|NP_001078251.1|//scarecrow-like protein 30 [Arabidopsis thaliana];gi|15232593|ref|NP_190244.1|//scarecrow-like protein 30 [Arabidopsis thaliana]
AT5G47240	-1.27131	Down	gi|18422772|ref|NP_568680.1|//nudix hydrolase 8 [Arabidopsis thaliana]
AT4G17090	-1.29551	Down	gi|18414813|ref|NP_567523.1|//beta-amylase [Arabidopsis thaliana]
AT1G68840	-1.30177	Down	gi|18409138|ref|NP_564947.1|//AP2-EREBP family, RAVE subfamily protein RAV2 [Arabidopsis thaliana]
AT2G44140	-1.30716	Down	gi|30689628|ref|NP_850412.1|//cysteine protease ATG4a [Arabidopsis thaliana];gi|42571227|ref|NP_973687.1|//cysteine protease ATG4a [Arabidopsis thaliana]
AT2G28305	-1.30904	Down	gi|18401696|ref|NP_565668.1|//cytokinin riboside 5'-monophosphate phosphoribohydrolase LOG1 [Arabidopsis thaliana];gi|923761289|ref|XP_013677165.1|//PREDICTED: cytokinin riboside 5'-monophosphate phosphoribohydrolase LOG1-like [Brassica napus]
AT5G11070	-1.31879	Down	gi|15238944|ref|NP_196668.1|//uncharacterized protein [Arabidopsis thaliana]
AT3G02040	-1.32862	Down	gi|18396047|ref|NP_566159.1|//glycerophosphodiester phosphodiesterase 1 [Arabidopsis thaliana]
AT1G25400	-1.33016	Down	gi|18395663|ref|NP_564234.1|//uncharacterized protein [Arabidopsis thaliana]
AT2G20670	-1.3458	Down	gi|18399441|ref|NP_565481.1|//uncharacterized protein [Arabidopsis thaliana]
AT2G03750	-1.3511	Down	gi|18395604|ref|NP_565305.1|//cytosolic sulfotransferase 11 [Arabidopsis thaliana]
AT4G19160	-1.35867	Down	gi|42572951|ref|NP_974572.1|//uncharacterized protein [Arabidopsis thaliana];gi|79609198|ref|NP_974573.2|//uncharacterized protein [Arabidopsis thaliana]
AT5G45820	-1.38947	Down	gi|15242509|ref|NP_199394.1|//CBL-interacting serine/threonine-protein kinase 20 [Arabidopsis thaliana]
AT1G78995	-1.43769	Down	gi|18412218|ref|NP_565196.1|//uncharacterized protein [Arabidopsis thaliana];gi|3152598|gb|AAC17079.1|//Contains similarity to C2-HC type zinc finger protein C.e-MyT1 gb|U67079 from C. elegans and to hypersensitivity-related gene 201 isolog T28M21.14 from A. thaliana BAC gb|AF002109 [Arabidopsis thaliana]
AT4G36540	-1.46292	Down	gi|15234436|ref|NP_195372.1|//transcription factor BEE 2 [Arabidopsis thaliana];gi|30690689|ref|NP_849508.1|//transcription factor BEE 2 [Arabidopsis thaliana]
AT1G68520	-1.46392	Down	gi|18409053|ref|NP_564932.1|//zinc finger protein CONSTANS-LIKE 6 [Arabidopsis thaliana]
AT4G01250	-1.46414	Down	gi|15234113|ref|NP_192034.1|//WRKY transcription factor 22 [Arabidopsis thaliana]
AT5G61440	-1.4677	Down	gi|15240254|ref|NP_200952.1|//atypical CYS HIS rich thioredoxin 5 [Arabidopsis thaliana]
AT2G20570	-1.50447	Down	gi|18399397|ref|NP_565476.1|//transcription activator GLK1 [Arabidopsis thaliana];gi|334184330|ref|NP_001189562.1|//transcription activator GLK1 [Arabidopsis thaliana]
AT5G49730	-1.50764	Down	gi|22327672|ref|NP_199784.2|//ferric reduction oxidase 6 [Arabidopsis thaliana]
AT5G21940	-1.5222	Down	gi|22326936|ref|NP_680182.1|//uncharacterized protein [Arabidopsis thaliana]
AT5G22920	-1.53049	Down	gi|15237169|ref|NP_197683.1|//ring finger and CHY zinc finger domain-containing protein 1 [Arabidopsis thaliana]
AT1G29395	-1.5328	Down	gi|18397077|ref|NP_564328.1|//cold regulated 314 inner membrane 1 [Arabidopsis thaliana]
AT4G19170	-1.53805	Down	gi|15234169|ref|NP_193652.1|//nine-cis-epoxycarotenoid dioxygenase 4 [Arabidopsis thaliana]
AT4G11360	-1.54611	Down	gi|15233350|ref|NP_192875.1|//E3 ubiquitin-protein ligase RHA1B [Arabidopsis thaliana]
AT1G13260	-1.55047	Down	gi|15222217|ref|NP_172784.1|//AP2/ERF and B3 domain-containing transcription factor RAV1 [Arabidopsis thaliana]
AT1G25440	-1.56786	Down	gi|12321500|gb|AAG50803.1|AC079281_5//zinc finger protein, putative [Arabidopsis thaliana]
AT1G07050	-1.58661	Down	gi|18390719|ref|NP_563778.1|//CCT motif family protein [Arabidopsis thaliana]
AT1G53903	-1.58846	Down	gi|18404687|ref|NP_564644.1|//uncharacterized protein [Arabidopsis thaliana]
AT1G76650	-1.596	Down	gi|145327717|ref|NP_001077834.1|//calcium-binding protein CML38 [Arabidopsis thaliana];gi|15223121|ref|NP_177791.1|//calcium-binding protein CML38 [Arabidopsis thaliana]
AT3G27690	-1.60092	Down	gi|15232249|ref|NP_189406.1|//photosystem II light harvesting complex protein 2.3 [Arabidopsis thaliana]
AT5G50450	-1.6086	Down	gi|15240674|ref|NP_199856.1|//MYND-type zinc finger protein [Arabidopsis thaliana]
AT5G59080	-1.61252	Down	gi|15237814|ref|NP_200716.1|//uncharacterized protein [Arabidopsis thaliana]
AT1G68670	-1.63788	Down	gi|18409089|ref|NP_564938.1|//nitrate-inducible, GARP-type transcriptional repressor 1-like protein [Arabidopsis thaliana]
AT4G03510	-1.6679	Down	gi|15236326|ref|NP_192260.1|//E3 ubiquitin-protein ligase RMA1 [Arabidopsis thaliana]
AT1G22640	-1.6734	Down	gi|30687964|ref|NP_564176.2|//transcription factor MYB3 [Arabidopsis thaliana]
AT4G34530	-1.68099	Down	gi|22329164|ref|NP_195179.2|//cryptochrome-interacting basic-helix-loop-helix 1 [Arabidopsis thaliana]
AT3G26510	-1.72205	Down	gi|79313627|ref|NP_001030772.1|//PB1_UP2 domain-containing protein [Arabidopsis thaliana];gi|9293928|dbj|BAB01831.1|//unnamed protein product [Arabidopsis thaliana]
AT2G44130	-1.81483	Down	gi|18406458|ref|NP_566009.1|//F-box/kelch-repeat protein [Arabidopsis thaliana]
AT1G02610	-1.87179	Down	gi|334182245|ref|NP_171761.2|//RING/FYVE/PHD zinc finger-containing protein [Arabidopsis thaliana]
AT1G17147	-1.95762	Down	gi|116830105|gb|ABK28010.1|//unknown [Arabidopsis thaliana]
AT2G32100	-2.05894	Down	gi|15225186|ref|NP_180770.1|//ovate family protein 16 [Arabidopsis thaliana]
AT4G37610	-2.08958	Down	gi|18420081|ref|NP_568031.1|//BTB and TAZ domain protein 5 [Arabidopsis thaliana]
AT1G23390	-2.12247	Down	gi|18395236|ref|NP_564193.1|//F-box/kelch-repeat protein [Arabidopsis thaliana]
AT5G50950	-2.15441	Down	gi|30695976|ref|NP_851166.1|//fumarate hydratase 2 [Arabidopsis thaliana];gi|15241331|ref|NP_199908.1|//fumarate hydratase 2 [Arabidopsis thaliana]
AT5G41080	-2.27236	Down	gi|15237552|ref|NP_198924.1|//glycerophosphoryl diester phosphodiesterase family protein [Arabidopsis thaliana]
AT4G28290	-2.27921	Down	gi|15235246|ref|NP_194558.1|//uncharacterized protein [Arabidopsis thaliana]
AT1G73600	-2.34514	Down	gi|25406280|pir||H96762//hypothetical protein F6D5.1 [imported] - Arabidopsis thaliana;gi|145362386|ref|NP_974139.2|//putative phosphoethanolamine N-methyltransferase 3 [Arabidopsis thaliana]
AT5G56550	-2.34894	Down	gi|15241248|ref|NP_200466.1|//protein OXIDATIVE STRESS 3 [Arabidopsis thaliana]
AT3G62950	-2.40035	Down	gi|15229355|ref|NP_191854.1|//glutaredoxin-C11 [Arabidopsis thaliana]
AT4G12320	-2.4524	Down	gi|240255793|ref|NP_192969.4|//cytochrome P450, family 706, subfamily A, polypeptide 6 [Arabidopsis thaliana]
AT4G10910	-2.50375	Down	gi|18413395|ref|NP_567368.1|//uncharacterized protein [Arabidopsis thaliana]
AT4G16780	-2.55458	Down	gi|15235882|ref|NP_193411.1|//homeobox protein 2 [Arabidopsis thaliana]
AT3G61060	-2.62634	Down	gi|30695337|ref|NP_567108.2|//phloem protein 2-A13 [Arabidopsis thaliana];gi|42572749|ref|NP_974470.1|//phloem protein 2-A13 [Arabidopsis thaliana]
AT2G29300	-2.77433	Down	gi|334184561|ref|NP_001189631.1|//tropinone reductase-like protein [Arabidopsis thaliana];gi|15227070|ref|NP_180491.1|//tropinone reductase-like protein [Arabidopsis thaliana]
AT4G32480	-3.04608	Down	gi|15236814|ref|NP_194974.1|//Phosphorus (P) stress-inducible DUF506 gene family member [Arabidopsis thaliana]
AT4G33467	-3.38187	Down	gi|116830769|gb|ABK28342.1|//unknown [Arabidopsis thaliana];gi|145334209|ref|NP_001078485.1|//uncharacterized protein [Arabidopsis thaliana]
AT2G44910	-3.82735	Down	gi|15225368|ref|NP_182018.1|//homeobox-leucine zipper protein ATHB-4 [Arabidopsis thaliana]
AT5G45430	-5.48674	Down	gi|18422554|ref|NP_568646.1|//protein kinase superfamily protein [Arabidopsis thaliana];gi|334188209|ref|NP_001190473.1|//protein kinase superfamily protein [Arabidopsis thaliana]
AT1G58983	-8.97537	Down	gi|15217951|ref|NP_176134.1|//40S ribosomal protein S2-1 [Arabidopsis thaliana]
AT1G58684	-8.97537	Down	gi|15217951|ref|NP_176134.1|//40S ribosomal protein S2-1 [Arabidopsis thaliana]
AT2G47880	-9.14805	Down	gi|15227151|ref|NP_182309.1|//glutaredoxin-C13 [Arabidopsis thaliana]

## Sheet: 200 Gy
200 Gy DEGs list
GeneID	log2FoldChange(Z200/Zcol)	Up/Down-Regulation(Z200/Zcol)	Nr Description
AT1G33960	9.64446	Up	gi|10092442|gb|AAG12845.1|AC079286_2//disease resistance protein AIG1; 916-2572 [Arabidopsis thaliana]
AT1G24881	9.3837	Up	gi|186478840|ref|NP_001117347.1|//F-box protein [Arabidopsis thaliana]
AT2G26020	9.32867	Up	gi|15225243|ref|NP_180172.1|//putative defensin-like protein [Arabidopsis thaliana]
AT5G44430	9.14126	Up	gi|15241497|ref|NP_199256.1|//defensin-like protein [Arabidopsis thaliana]
AT4G12735	9.04894	Up	gi|42572885|ref|NP_974539.1|//uncharacterized protein [Arabidopsis thaliana]
AT1G47395	8.62814	Up	NA
AT5G50520	8.58246	Up	gi|18423161|ref|NP_568730.1|//major facilitator protein [Arabidopsis thaliana]
AT1G53480	6.64024	Up	gi|15220794|ref|NP_175753.1|//mto 1 responding down 1 protein [Arabidopsis thaliana]
AT1G19530	6.51115	Up	gi|18394756|ref|NP_564090.1|//uncharacterized protein [Arabidopsis thaliana]
AT2G04050	6.46732	Up	gi|15228073|ref|NP_178492.1|//MATE efflux family protein [Arabidopsis thaliana]
AT5G44420	5.8282	Up	gi|15225243|ref|NP_180172.1|//putative defensin-like protein [Arabidopsis thaliana]
AT1G69880	5.68387	Up	gi|15222488|ref|NP_177146.1|//thioredoxin H8 [Arabidopsis thaliana]
AT2G26010	5.58187	Up	gi|15225238|ref|NP_180171.1|//plant defensin 1.3 [Arabidopsis thaliana]
AT4G21680	5.54391	Up	gi|30685529|ref|NP_193899.2|//nitrate transporter 1.8 [Arabidopsis thaliana]
AT2G18193	5.17232	Up	gi|30680274|ref|NP_849972.1|//P-loop containing nucleoside triphosphate hydrolases superfamily protein [Arabidopsis thaliana]
AT5G39670	4.97588	Up	gi|75331780|sp|Q93Z27.1|CML45_ARATH//RecName: Full=Probable calcium-binding protein CML45; AltName: Full=Calmodulin-like protein 45 [Arabidopsis thaliana]
AT3G21720	4.80815	Up	gi|30686361|ref|NP_188809.2|//isocitrate lyase [Arabidopsis thaliana]
AT1G53490	4.65304	Up	gi|145336703|ref|NP_175754.2|//RING finger-containing protein HEI10 [Arabidopsis thaliana]
AT3G01970	4.6392	Up	gi|15232237|ref|NP_186846.1|//WRKY DNA-binding protein 45 [Arabidopsis thaliana]
AT5G42530	4.46139	Up	gi|9759489|dbj|BAB10494.1|//unnamed protein product [Arabidopsis thaliana]
AT1G36060	4.30236	Up	gi|18400001|ref|NP_564468.1|//ethylene-responsive transcription factor ERF055 [Arabidopsis thaliana]
AT3G50770	4.173	Up	gi|84028858|sp|Q8L3R2.2|CML41_ARATH//RecName: Full=Probable calcium-binding protein CML41; AltName: Full=Calmodulin-like protein 41 [Arabidopsis thaliana]
AT1G21250	4.07371	Up	gi|18394970|ref|NP_564137.1|//wall-associated receptor kinase 1 [Arabidopsis thaliana]
AT2G41231	4.05431	Up	gi|334184854|ref|NP_001189726.1|//uncharacterized protein [Arabidopsis thaliana]
AT1G74650	4.04725	Up	gi|15221336|ref|NP_177603.1|//myb domain protein 31 [Arabidopsis thaliana]
AT5G13330	3.97598	Up	gi|565461102|ref|XP_006288550.1|//hypothetical protein CARUB_v10001831mg, partial [Capsella rubella]
AT1G43910	3.97058	Up	gi|15218579|ref|NP_175058.1|//P-loop containing nucleoside triphosphate hydrolases superfamily protein [Arabidopsis thaliana]
AT2G37770	3.96294	Up	gi|255311879|pdb|3H7U|A//Chain A, Crystal Structure Of The Plant Stress-Response Enzyme Akr4c9
AT5G17860	3.85198	Up	gi|15238665|ref|NP_197288.1|//calcium exchanger 7 [Arabidopsis thaliana]
AT2G25510	3.83508	Up	gi|18400850|ref|NP_565599.1|//uncharacterized protein [Arabidopsis thaliana]
AT5G39610	3.73893	Up	gi|15241819|ref|NP_198777.1|//NAC-domain transcription factor [Arabidopsis thaliana]
AT5G61160	3.72874	Up	gi|15240152|ref|NP_200924.1|//anthocyanin 5-aromatic acyltransferase 1 [Arabidopsis thaliana]
AT3G58270	3.70493	Up	gi|15230998|ref|NP_191386.1|//phospholipase-like protein (PEARLI 4) with TRAF-like domain [Arabidopsis thaliana]
AT4G30290	3.60673	Up	gi|15234701|ref|NP_194758.1|//xyloglucan endotransglucosylase/hydrolase 19 [Arabidopsis thaliana]
AT4G30280	3.60391	Up	gi|15234681|ref|NP_194757.1|//probable xyloglucan endotransglucosylase/hydrolase protein 18 [Arabidopsis thaliana]
AT2G41230	3.57385	Up	gi|334184854|ref|NP_001189726.1|//uncharacterized protein [Arabidopsis thaliana]
AT3G28210	3.52498	Up	gi|15232930|ref|NP_189461.1|//zinc finger (AN1-like) family protein [Arabidopsis thaliana]
AT4G37370	3.51434	Up	gi|15235536|ref|NP_195453.1|//cytochrome P450, family 81, subfamily D, polypeptide 8 [Arabidopsis thaliana]
AT1G19610	3.49928	Up	gi|22329675|ref|NP_173391.2|//defensin-like protein 19 [Arabidopsis thaliana]
AT1G21520	3.47812	Up	gi|22329710|ref|NP_173571.2|//uncharacterized protein [Arabidopsis thaliana]
AT3G49620	3.45831	Up	gi|22331716|ref|NP_190531.2|//2-oxoacid-dependent dioxygenase-like protein DIN11 [Arabidopsis thaliana]
AT1G65970	3.44604	Up	gi|15218876|ref|NP_176772.1|//thioredoxin-dependent peroxidase 2 [Arabidopsis thaliana]
AT1G02850	3.44356	Up	gi|186478070|ref|NP_973746.3|//beta glucosidase 11 [Arabidopsis thaliana];gi|186478072|ref|NP_001117217.1|//beta glucosidase 11 [Arabidopsis thaliana];gi|18379020|ref|NP_563666.1|//beta glucosidase 11 [Arabidopsis thaliana];gi|186478068|ref|NP_849578.5|//beta glucosidase 11 [Arabidopsis thaliana];gi|42571309|ref|NP_973745.1|//beta glucosidase 11 [Arabidopsis thaliana]
AT3G47480	3.41282	Up	gi|75337453|sp|Q9SN89.1|CML47_ARATH//RecName: Full=Probable calcium-binding protein CML47; AltName: Full=Calmodulin-like protein 47 [Arabidopsis thaliana]
AT5G39580	3.34492	Up	gi|15241812|ref|NP_198774.1|//peroxidase 62 [Arabidopsis thaliana]
AT5G05365	3.33766	Up	gi|145334303|ref|NP_001078533.1|//Heavy metal transport/detoxification superfamily protein [Arabidopsis thaliana]
AT3G63380	3.29058	Up	gi|12229659|sp|Q9LY77.1|ACA12_ARATH//RecName: Full=Calcium-transporting ATPase 12, plasma membrane-type; AltName: Full=Ca(2+)-ATPase isoform 12 [Arabidopsis thaliana]
AT5G05600	3.26684	Up	gi|15239179|ref|NP_196179.1|//oxidoreductase, 2OG-Fe(II) oxygenase family protein [Arabidopsis thaliana]
AT4G14365	3.1942	Up	gi|11762236|gb|AAG40396.1|AF325044_1//AT4g14360 [Arabidopsis thaliana]
AT4G25810	3.15796	Up	gi|15235997|ref|NP_194311.1|//probable xyloglucan endotransglucosylase/hydrolase protein 23 [Arabidopsis thaliana]
AT1G69260	3.13465	Up	gi|18409228|ref|NP_564956.1|//ABI five binding protein [Arabidopsis thaliana]
AT2G41380	3.13435	Up	gi|15227331|ref|NP_181669.1|//S-adenosyl-L-methionine-dependent methyltransferase-like protein [Arabidopsis thaliana]
AT4G30270	3.107	Up	gi|15234678|ref|NP_194756.1|//xyloglucan endotransglucosylase/hydrolase protein 24 [Arabidopsis thaliana]
AT2G23170	3.1052	Up	gi|15227787|ref|NP_179898.1|//indole-3-acetic acid-amido synthetase GH3.3 [Arabidopsis thaliana]
AT4G02380	3.10442	Up	gi|3193289|gb|AAC19273.1|//T14P8.2 [Arabidopsis thaliana]
AT3G59930	3.03964	Up	gi|22331878|ref|NP_191552.2|//defensin-like protein 206 [Arabidopsis thaliana]
AT4G12480	3.0099	Up	gi|75101947|sp|Q39176.1|ERLI1_ARATH//RecName: Full=Lipid transfer protein EARLI 1; AltName: Full=Protein EARLY ARABIDOPSIS ALUMINUM INDUCED 1; Short=pEARLI1; Flags: Precursor [Arabidopsis thaliana]
AT3G04070	2.91301	Up	gi|30679026|ref|NP_187057.2|//NAC domain containing protein 47 [Arabidopsis thaliana];gi|186509742|ref|NP_001118568.1|//NAC domain containing protein 47 [Arabidopsis thaliana]
AT1G67810	2.90309	Up	gi|15220546|ref|NP_176947.1|//sulfur E2 [Arabidopsis thaliana]
AT4G12490	2.89839	Up	gi|15235388|ref|NP_192986.1|//Bifunctional inhibitor/lipid-transfer protein/seed storage 2S albumin superfamily protein [Arabidopsis thaliana]
AT4G34810	2.80933	Up	gi|15236200|ref|NP_195207.1|//SAUR-like auxin-responsive protein [Arabidopsis thaliana]
AT1G10070	2.7886	Up	gi|15218409|ref|NP_172478.1|//branched-chain-amino-acid aminotransferase 2 [Arabidopsis thaliana]
AT5G58570	2.73795	Up	gi|18424121|ref|NP_568880.1|//uncharacterized protein [Arabidopsis thaliana]
AT1G13300	2.65095	Up	gi|18391499|ref|NP_563926.1|//protein HRS1 [Arabidopsis thaliana]
AT5G47590	2.59962	Up	gi|15238139|ref|NP_199570.1|//Heat shock protein HSP20/alpha crystallin family protein [Arabidopsis thaliana]
AT5G07100	2.59613	Up	gi|15240696|ref|NP_196327.1|//WRKY DNA-binding protein 26 [Arabidopsis thaliana]
AT1G20900	2.56771	Up	gi|6319180|gb|AAF07197.1|AF194974_1//ESCAROLA [Arabidopsis thaliana]
AT4G38540	2.56574	Up	gi|15233923|ref|NP_195566.1|//FAD/NAD(P)-binding oxidoreductase family protein [Arabidopsis thaliana]
AT2G26560	2.56396	Up	gi|15225332|ref|NP_180224.1|//phospholipase A 2A [Arabidopsis thaliana]
AT2G04040	2.53317	Up	gi|15228071|ref|NP_178491.1|//MATE efflux family protein DTX1 [Arabidopsis thaliana]
AT4G22530	2.50499	Up	gi|15235684|ref|NP_193984.1|//S-adenosyl-L-methionine-dependent methyltransferase domain-containing protein [Arabidopsis thaliana]
AT3G44300	2.50268	Up	gi|15229932|ref|NP_190016.1|//nitrilase 2 [Arabidopsis thaliana]
AT1G65500	2.4923	Up	gi|18408300|ref|NP_564855.1|//uncharacterized protein [Arabidopsis thaliana]
AT2G34070	2.46116	Up	gi|18403435|ref|NP_565779.1|//trichome birefringence-like 37 protein [Arabidopsis thaliana]
AT4G34710	2.45831	Up	gi|15236176|ref|NP_195197.1|//arginine decarboxylase 2 [Arabidopsis thaliana]
AT5G53905	2.43259	Up	gi|22327816|ref|NP_680430.1|//uncharacterized protein [Arabidopsis thaliana]
AT1G75390	2.43132	Up	gi|42563231|ref|NP_177672.2|//basic leucine-zipper 44 [Arabidopsis thaliana]
AT3G59220	2.43123	Up	gi|15231656|ref|NP_191481.1|//pirin-1 [Arabidopsis thaliana]
AT1G75388	2.42717	Up	gi|42563231|ref|NP_177672.2|//basic leucine-zipper 44 [Arabidopsis thaliana]
AT1G76930	2.41213	Up	gi|30699212|ref|NP_849895.1|//extensin 4 [Arabidopsis thaliana];gi|21263615|sp|Q38913.2|EXTN1_ARATH//RecName: Full=Extensin-1; Short=AtExt1; Short=AtExt4; Flags: Precursor
AT2G45210	2.39498	Up	gi|15225432|ref|NP_182046.1|//SAUR-like auxin-responsive protein [Arabidopsis thaliana]
AT2G15490	2.36756	Up	gi|42570791|ref|NP_973469.1|//UDP-glycosyltransferase 73B4 [Arabidopsis thaliana];gi|334184237|ref|NP_001189529.1|//UDP-glycosyltransferase 73B4 [Arabidopsis thaliana];gi|42569055|ref|NP_179151.2|//UDP-glycosyltransferase 73B4 [Arabidopsis thaliana]
AT4G11890	2.36265	Up	gi|42572879|ref|NP_974536.1|//receptor-like cytosolic kinase ARCK1 [Arabidopsis thaliana];gi|15234344|ref|NP_192926.1|//receptor-like cytosolic kinase ARCK1 [Arabidopsis thaliana];gi|30681932|ref|NP_849362.1|//receptor-like cytosolic kinase ARCK1 [Arabidopsis thaliana]
AT4G12470	2.34452	Up	gi|15235383|ref|NP_192984.1|//azelaic acid induced 1 [Arabidopsis thaliana]
AT4G37530	2.33321	Up	gi|15235600|ref|NP_195469.1|//peroxidase 51 [Arabidopsis thaliana]
AT3G51860	2.3321	Up	gi|30693547|ref|NP_190754.2|//vacuolar cation/proton exchanger 3 [Arabidopsis thaliana]
AT4G01870	2.33109	Up	gi|20259480|gb|AAM13860.1|//unknown protein [Arabidopsis thaliana]
AT5G01740	2.32085	Up	gi|15241041|ref|NP_195794.1|//Nuclear transport factor 2 (NTF2) family protein [Arabidopsis thaliana]
AT5G39050	2.28994	Up	gi|240256381|ref|NP_568561.4|//phenolic glucoside malonyltransferase 1 [Arabidopsis thaliana]
AT4G28490	2.28775	Up	gi|15235312|ref|NP_194578.1|//receptor-like protein kinase 5 [Arabidopsis thaliana]
AT1G08630	2.28084	Up	gi|145323806|ref|NP_001077492.1|//threonine aldolase [Arabidopsis thaliana];gi|18390920|ref|NP_563822.1|//threonine aldolase [Arabidopsis thaliana]
AT1G02930	2.27573	Up	gi|15218640|ref|NP_171792.1|//glutathione S-transferase F6 [Arabidopsis thaliana]
AT1G73260	2.27026	Up	gi|18410311|ref|NP_565061.1|//kunitz trypsin inhibitor 1 [Arabidopsis thaliana]
AT1G27020	2.22272	Up	gi|15223410|ref|NP_174022.1|//uncharacterized protein [Arabidopsis thaliana]
AT1G66920	2.21296	Up	gi|334183686|ref|NP_001185332.1|//putative serine/threonine protein kinase [Arabidopsis thaliana];gi|15219783|ref|NP_176864.1|//putative serine/threonine protein kinase [Arabidopsis thaliana]
AT1G33790	2.21127	Up	gi|18398983|ref|NP_564427.1|//jacalin lectin family protein [Arabidopsis thaliana];gi|334183010|ref|NP_001154390.2|//jacalin lectin family protein [Arabidopsis thaliana]
AT4G15610	2.20426	Up	gi|18414489|ref|NP_567472.1|//uncharacterized protein [Arabidopsis thaliana]
AT2G34930	2.19417	Up	gi|15226862|ref|NP_181039.1|//disease resistance family protein / LRR family protein [Arabidopsis thaliana]
AT3G22160	2.19285	Up	gi|18403283|ref|NP_566699.1|//VQ motif-containing protein [Arabidopsis thaliana]
AT5G46330	2.17937	Up	gi|15237426|ref|NP_199445.1|//LRR receptor-like serine/threonine-protein kinase FLS2 [Arabidopsis thaliana]
AT1G19020	2.17235	Up	gi|51970816|dbj|BAD44100.1|//unknown protein [Arabidopsis thaliana]
AT4G24110	2.17107	Up	gi|15233699|ref|NP_194142.1|//uncharacterized protein [Arabidopsis thaliana]
AT2G22470	2.13089	Up	gi|18399983|ref|NP_565537.1|//arabinogalactan protein 2 [Arabidopsis thaliana]
AT4G02520	2.13053	Up	gi|15235401|ref|NP_192161.1|//glutathione S-transferase F2 [Arabidopsis thaliana]
AT5G51440	2.12154	Up	gi|15242086|ref|NP_199957.1|//heat shock protein 23.5 [Arabidopsis thaliana]
AT3G13080	2.10845	Up	gi|42572407|ref|NP_974299.1|//ABC transporter C family member 3 [Arabidopsis thaliana];gi|30682473|ref|NP_850575.1|//ABC transporter C family member 3 [Arabidopsis thaliana];gi|15230686|ref|NP_187915.1|//ABC transporter C family member 3 [Arabidopsis thaliana]
AT4G24275	2.09384	Up	gi|30686470|ref|NP_680737.2|//uncharacterized protein [Arabidopsis thaliana]
AT4G10270	2.09165	Up	gi|3695408|gb|AAC62808.1|//contains similarity to Solanum lycopersicum (tomato) wound-induced protein (GB:X59882) [Arabidopsis thaliana]
AT4G18010	2.07924	Up	gi|18415007|ref|NP_567547.1|//Type I inositol-1,4,5-trisphosphate 5-phosphatase 2 [Arabidopsis thaliana];gi|30684260|ref|NP_849402.1|//Type I inositol-1,4,5-trisphosphate 5-phosphatase 2 [Arabidopsis thaliana]
AT2G30140	2.07837	Up	gi|15227716|ref|NP_180575.1|//UDP-glycosyltransferase 87A2 [Arabidopsis thaliana];gi|145329987|ref|NP_001077979.1|//UDP-glycosyltransferase 87A2 [Arabidopsis thaliana]
AT3G04000	2.06477	Up	gi|30679011|ref|NP_566221.2|//aldehyde reductase [Arabidopsis thaliana]
AT2G37760	2.05705	Up	gi|18404526|ref|NP_565871.1|//aldo-keto reductase family 4 member C8 [Arabidopsis thaliana];gi|255311878|pdb|3H7R|A//Chain A, Crystal Structure Of The Plant Stress-Response Enzyme Akr4c8
AT4G22470	2.05599	Up	gi|42567033|ref|NP_193978.2|//protease inhibitor/seed storage/lipid transfer protein (LTP) family protein [Arabidopsis thaliana]
AT1G19380	2.0476	Up	gi|15222008|ref|NP_173371.1|//uncharacterized protein [Arabidopsis thaliana]
AT4G31800	2.04223	Up	gi|79326041|ref|NP_001031766.1|//WRKY DNA-binding protein 18 [Arabidopsis thaliana];gi|18417877|ref|NP_567882.1|//WRKY DNA-binding protein 18 [Arabidopsis thaliana]
AT1G09970	2.03055	Up	gi|30681478|ref|NP_850942.1|//leucine-rich receptor-like protein kinase [Arabidopsis thaliana];gi|30681482|ref|NP_172468.3|//leucine-rich receptor-like protein kinase [Arabidopsis thaliana]
AT1G07000	2.02807	Up	gi|15222266|ref|NP_172181.1|//exocyst subunit exo70 family protein B2 [Arabidopsis thaliana]
AT2G27080	2.02663	Up	gi|18401317|ref|NP_565634.1|//late embryogenesis abundant hydroxyproline-rich glycoprotein [Arabidopsis thaliana]
AT1G55920	2.02578	Up	gi|15222799|ref|NP_175988.1|//serine acetyltransferase 1 [Arabidopsis thaliana]
AT1G07090	2.02382	Up	gi|18390725|ref|NP_563780.1|//protein LIGHT SENSITIVE HYPOCOTYLS 6 [Arabidopsis thaliana]
AT3G04720	2.01688	Up	gi|15229342|ref|NP_187123.1|//pathogenesis-related 4 [Arabidopsis thaliana]
AT5G10380	2.01662	Up	gi|15238146|ref|NP_196600.1|//E3 ubiquitin-protein ligase RING1 [Arabidopsis thaliana]
AT5G58620	2.00523	Up	gi|15237721|ref|NP_200670.1|//zinc finger CCCH domain-containing protein 66 [Arabidopsis thaliana]
AT5G24030	1.99818	Up	gi|15237876|ref|NP_197791.1|//SLAC1 homologue 3 [Arabidopsis thaliana]
AT2G21640	1.99545	Up	gi|15226603|ref|NP_179758.1|//uncharacterized oxidative stress response protein [Arabidopsis thaliana]
AT3G14610	1.988	Up	gi|15231889|ref|NP_188079.1|//cytochrome P450, family 72, subfamily A, polypeptide 7 [Arabidopsis thaliana]
AT3G23150	1.98563	Up	gi|15228976|ref|NP_188956.1|//ethylene receptor 2 [Arabidopsis thaliana]
AT1G75750	1.97655	Up	gi|18410924|ref|NP_565116.1|//GA-responsive GAST1 protein-like protein [Arabidopsis thaliana];gi|334183933|ref|NP_001185407.1|//GA-responsive GAST1 protein-like protein [Arabidopsis thaliana]
AT5G47560	1.97476	Up	gi|15238130|ref|NP_199567.1|//tonoplast dicarboxylate transporter [Arabidopsis thaliana]
AT3G53230	1.96887	Up	gi|15231775|ref|NP_190891.1|//cell division control protein 48-B [Arabidopsis thaliana]
AT1G19180	1.96521	Up	gi|18394706|ref|NP_564075.1|//jasmonate-zim-domain protein 1 [Arabidopsis thaliana]
AT2G16060	1.95979	Up	gi|15226675|ref|NP_179204.1|//non-symbiotic hemoglobin 1 [Arabidopsis thaliana]
AT2G32190	1.94037	Up	gi|18402895|ref|NP_565739.1|//uncharacterized protein [Arabidopsis thaliana];gi|145330330|ref|NP_001077990.1|//uncharacterized protein [Arabidopsis thaliana]
AT1G43800	1.92781	Up	gi|15218536|ref|NP_175048.1|//acyl-[acyl-carrier-protein] desaturase 6 [Arabidopsis thaliana]
AT4G15530	1.92259	Up	gi|145333164|ref|NP_001078396.1|//pyruvate, phosphate dikinase 1 [Arabidopsis thaliana];gi|79475768|ref|NP_193288.2|//pyruvate, phosphate dikinase 1 [Arabidopsis thaliana]
AT2G18690	1.9155	Up	gi|18398818|ref|NP_028490.1|//uncharacterized protein [Arabidopsis thaliana]
AT5G57770	1.90348	Up	gi|334188472|ref|NP_200585.3|//uncharacterized protein [Arabidopsis thaliana]
AT5G17760	1.88886	Up	gi|30686502|ref|NP_850841.1|//P-loop containing nucleoside triphosphate hydrolases superfamily protein [Arabidopsis thaliana];gi|18418423|ref|NP_568357.1|//P-loop containing nucleoside triphosphate hydrolases superfamily protein [Arabidopsis thaliana]
AT4G37520	1.88083	Up	gi|334187243|ref|NP_001190944.1|//peroxidase 50 [Arabidopsis thaliana];gi|15235597|ref|NP_195468.1|//peroxidase 50 [Arabidopsis thaliana]
AT2G24100	1.87433	Up	gi|79561588|ref|NP_565562.2|//uncharacterized protein [Arabidopsis thaliana]
AT5G53370	1.87147	Up	gi|15238729|ref|NP_200149.1|//pectin methylesterase PCR fragment F [Arabidopsis thaliana]
AT1G66590	1.86106	Up	gi|12322293|gb|AAG51175.1|AC079285_8//hypothetical protein [Arabidopsis thaliana]
AT1G72060	1.85931	Up	gi|15218342|ref|NP_177351.1|//serine-type endopeptidase inhibitor [Arabidopsis thaliana]
AT1G72070	1.85724	Up	gi|18409985|ref|NP_565034.1|//chaperone DnaJ-domain containing protein [Arabidopsis thaliana]
AT5G50335	1.84962	Up	gi|18423137|ref|NP_568726.1|//uncharacterized protein [Arabidopsis thaliana]
AT5G57760	1.84667	Up	gi|15242857|ref|NP_200584.1|//uncharacterized protein [Arabidopsis thaliana]
AT1G79245	1.84278	Up	gi|110742175|dbj|BAE99015.1|//hypothetical protein [Arabidopsis thaliana]
AT5G58350	1.84059	Up	gi|15237174|ref|NP_200643.1|//putative serine/threonine-protein kinase WNK4 [Arabidopsis thaliana];gi|75264276|sp|Q9LVL5.1|WNK4_ARATH//RecName: Full=Probable serine/threonine-protein kinase WNK4; Short=AtWNK4; AltName: Full=Protein kinase with no lysine 4 [Arabidopsis thaliana];gi|565437821|ref|XP_006282057.1|//hypothetical protein CARUB_v10028302mg [Capsella rubella]
AT1G60960	1.82532	Up	gi|18406954|ref|NP_564766.1|//Fe(2+) transport protein 3 [Arabidopsis thaliana]
AT3G22235	1.82484	Up	gi|238479866|ref|NP_001154638.1|//uncharacterized protein [Arabidopsis thaliana]
AT5G25440	1.8238	Up	gi|22327062|ref|NP_197926.2|//protein kinase family protein [Arabidopsis thaliana]
AT1G02920	1.81907	Up	gi|15218639|ref|NP_171791.1|//glutathione S-transferase F7 [Arabidopsis thaliana]
AT4G33560	1.81566	Up	gi|15234992|ref|NP_195082.1|//Wound-responsive family protein [Arabidopsis thaliana]
AT3G51430	1.8058	Up	gi|334185887|ref|NP_001190053.1|//strictosidine synthase-like 5 [Arabidopsis thaliana];gi|18409339|ref|NP_566951.1|//strictosidine synthase-like 5 [Arabidopsis thaliana]
AT5G06860	1.80292	Up	gi|15240182|ref|NP_196304.1|//polygalacturonase inhibitor 1 [Arabidopsis thaliana]
AT3G13910	1.80132	Up	gi|18400208|ref|NP_566468.1|//uncharacterized protein [Arabidopsis thaliana]
AT4G21410	1.80084	Up	gi|15234434|ref|NP_193871.1|//cysteine-rich receptor-like protein kinase 28 [Arabidopsis thaliana];gi|22328852|ref|NP_193872.2|//cysteine-rich receptor-like protein kinase 29 [Arabidopsis thaliana]
AT1G77760	1.76224	Up	gi|15218104|ref|NP_177899.1|//nitrate reductase [NADH] 1 [Arabidopsis thaliana]
AT4G33050	1.75769	Up	gi|79610240|ref|NP_974673.2|//calmodulin-binding protein [Arabidopsis thaliana];gi|42573151|ref|NP_974672.1|//calmodulin-binding protein [Arabidopsis thaliana]
AT4G15260	1.75711	Up	gi|2244884|emb|CAB10305.1|//glucosyltransferase [Arabidopsis thaliana]
AT5G38200	1.75424	Up	gi|79527284|ref|NP_568556.3|//class I glutamine amidotransferase-like protein [Arabidopsis thaliana]
AT3G16770	1.72268	Up	gi|15228312|ref|NP_188299.1|//ethylene-responsive transcription factor RAP2-3 [Arabidopsis thaliana]
AT1G37130	1.71237	Up	gi|15221314|ref|NP_174901.1|//nitrate reductase [NADH] 2 [Arabidopsis thaliana]
AT5G64260	1.71032	Up	gi|15237656|ref|NP_201231.1|//protein EXORDIUM like 2 [Arabidopsis thaliana]
AT2G23680	1.70256	Up	gi|15224052|ref|NP_179948.1|//Cold acclimation protein WCOR413 family [Arabidopsis thaliana]
AT1G73120	1.69603	Up	gi|15219378|ref|NP_177455.1|//uncharacterized protein [Arabidopsis thaliana]
AT4G17070	1.69601	Up	gi|240255958|ref|NP_567522.5|//peptidyl-prolyl cis-trans isomerase [Arabidopsis thaliana]
AT5G29000	1.68959	Up	gi|30692110|ref|NP_568512.3|//protein PHR1-LIKE 1 [Arabidopsis thaliana];gi|186526513|ref|NP_001119299.1|//protein PHR1-LIKE 1 [Arabidopsis thaliana];gi|21954075|gb|AAK76617.2|//unknown protein [Arabidopsis thaliana]
AT3G61630	1.68464	Up	gi|15233169|ref|NP_191722.1|//ethylene-responsive transcription factor CRF6 [Arabidopsis thaliana]
AT5G49480	1.68233	Up	gi|15239904|ref|NP_199759.1|//Ca2+-binding protein 1 [Arabidopsis thaliana]
AT4G34131	1.68114	Up	gi|18418378|ref|NP_567953.1|//UDP-glucosyl transferase 73B3 [Arabidopsis thaliana]
AT5G08760	1.67677	Up	gi|145334335|ref|NP_001078549.1|//uncharacterized protein [Arabidopsis thaliana]
AT4G23680	1.67546	Up	gi|15236568|ref|NP_194099.1|//polyketide cyclase/dehydrase and lipid transport superfamily protein [Arabidopsis thaliana]
AT4G10040	1.67468	Up	gi|15234910|ref|NP_192742.1|//cytochrome c-2 [Arabidopsis thaliana]
AT5G27920	1.6732	Up	gi|18421172|ref|NP_568502.1|//F-box protein [Arabidopsis thaliana]
AT3G05080	1.67179	Up	gi|15229889|ref|NP_187159.1|//uncharacterized protein [Arabidopsis thaliana]
AT1G21400	1.66916	Up	gi|15218984|ref|NP_173562.1|//thiamin diphosphate-binding fold protein [Arabidopsis thaliana]
AT5G18470	1.66791	Up	gi|15238837|ref|NP_197348.1|//curculin-like (mannose-binding) lectin family protein [Arabidopsis thaliana]
AT2G24600	1.66557	Up	gi|42570909|ref|NP_973528.1|//Ankyrin repeat family protein [Arabidopsis thaliana];gi|18400588|ref|NP_565575.1|//Ankyrin repeat family protein [Arabidopsis thaliana]
AT4G19700	1.66528	Up	gi|15235150|ref|NP_193705.1|//SBP (S-ribonuclease binding protein) family protein [Arabidopsis thaliana]
AT5G18310	1.66251	Up	gi|18418577|ref|NP_568362.1|//uncharacterized protein [Arabidopsis thaliana];gi|30686758|ref|NP_850843.1|//uncharacterized protein [Arabidopsis thaliana]
AT5G27760	1.66142	Up	gi|15241035|ref|NP_198128.1|//hypoxia-responsive family protein [Arabidopsis thaliana]
AT2G30250	1.65336	Up	gi|15227728|ref|NP_180584.1|//WRKY transcription factor 25 [Arabidopsis thaliana]
AT5G07440	1.64556	Up	gi|565459098|ref|XP_006287548.1|//hypothetical protein CARUB_v10000757mg, partial [Capsella rubella];gi|15240793|ref|NP_196361.1|//glutamate dehydrogenase 2 [Arabidopsis thaliana];gi|595846807|ref|XP_007209199.1|//hypothetical protein PRUPE_ppa006458mg [Prunus persica]
AT4G08470	1.63973	Up	gi|15236509|ref|NP_192587.1|//MAPK/ERK kinase kinase 3 [Arabidopsis thaliana];gi|15236511|ref|NP_192588.1|//mitogen-activated protein kinase kinase kinase 9 [Arabidopsis thaliana]
AT3G26680	1.63713	Up	gi|15231597|ref|NP_189302.1|//DNA cross-link repair protein SNM1 [Arabidopsis thaliana]
AT4G23600	1.63447	Up	gi|15236533|ref|NP_194091.1|//cystine lyase CORI3 [Arabidopsis thaliana]
AT4G25690	1.6342	Up	gi|4914459|emb|CAB43698.1|//hypothetical protein [Arabidopsis thaliana]
AT1G18390	1.63155	Up	gi|238478527|ref|NP_001154349.1|//probable serine/threonine-protein kinase [Arabidopsis thaliana];gi|240254099|ref|NP_173275.4|//probable serine/threonine-protein kinase [Arabidopsis thaliana]
AT4G23190	1.63149	Up	gi|30686091|ref|NP_194050.2|//cysteine-rich receptor-like protein kinase 11 [Arabidopsis thaliana]
AT5G19230	1.62761	Up	gi|15239685|ref|NP_197424.1|//GPI-anchored glycoprotein membrane precursor [Arabidopsis thaliana]
AT4G34135	1.62759	Up	gi|30689932|ref|NP_849492.1|//UDP-glucosyltransferase 73B2 [Arabidopsis thaliana];gi|18418380|ref|NP_567954.1|//UDP-glucosyltransferase 73B2 [Arabidopsis thaliana]
AT4G02330	1.6267	Up	gi|18411914|ref|NP_567227.1|//Probable pectinesterase/pectinesterase inhibitor 41 [Arabidopsis thaliana]
AT3G43160	1.62511	Up	gi|15229230|ref|NP_189902.1|//maternal effect embryo arrest 38 protein [Arabidopsis thaliana]
AT2G41730	1.61898	Up	gi|15227416|ref|NP_181704.1|//uncharacterized protein [Arabidopsis thaliana]
AT3G01290	1.61889	Up	gi|18395770|ref|NP_566135.1|//SPFH/Band 7/PHB domain-containing membrane-associated protein [Arabidopsis thaliana]
AT4G14020	1.6183	Up	gi|18414124|ref|NP_567419.1|//Rapid alkalinization factor (RALF) family protein [Arabidopsis thaliana]
AT4G09030	1.61791	Up	gi|15233661|ref|NP_192642.1|//arabinogalactan protein 10 [Arabidopsis thaliana]
AT1G02816	1.59351	Up	gi|116830349|gb|ABK28132.1|//unknown [Arabidopsis thaliana]
AT3G41762	1.59048	Up	gi|947068961|gb|KRH17852.1|//hypothetical protein GLYMA_13G021700, partial [Glycine max];gi|334185710|ref|NP_001190005.1|//uncharacterized protein [Arabidopsis thaliana]
AT3G10985	1.58697	Up	gi|6016696|gb|AAF01523.1|AC009991_19//unknown protein [Arabidopsis thaliana]
AT1G54100	1.58643	Up	gi|15221042|ref|NP_175812.1|//aldehyde dehydrogenase 7B4 [Arabidopsis thaliana]
AT3G23550	1.58059	Up	gi|15229468|ref|NP_188997.1|//MATE efflux family protein LAL5 [Arabidopsis thaliana]
AT3G47570	1.57199	Up	gi|18408454|ref|NP_566892.1|//putative LRR receptor-like serine/threonine-protein kinase [Arabidopsis thaliana];gi|264664489|sp|C0LGP4.1|Y3475_ARATH//RecName: Full=Probable LRR receptor-like serine/threonine-protein kinase At3g47570; Flags: Precursor [Arabidopsis thaliana]
AT2G38860	1.57043	Up	gi|30687679|ref|NP_850303.1|//protease I (pfpI)-like protein YLS5 [Arabidopsis thaliana];gi|18404881|ref|NP_030434.1|//protease I (pfpI)-like protein YLS5 [Arabidopsis thaliana];gi|186506484|ref|NP_001118473.1|//protease I (pfpI)-like protein YLS5 [Arabidopsis thaliana]
AT5G20400	1.5673	Up	gi|15241348|ref|NP_197540.1|//flavanone 3 hydroxylase-like protein [Arabidopsis thaliana]
AT5G03490	1.55964	Up	gi|15242769|ref|NP_195969.1|//UDP-glycosyltransferase 89A2 [Arabidopsis thaliana]
AT5G53550	1.54468	Up	gi|145359208|ref|NP_200167.2|//metal-nicotianamine transporter YSL3 [Arabidopsis thaliana]
AT5G12170	1.53919	Up	gi|145334387|ref|NP_001078575.1|//CRT (chloroquine-resistance transporter)-like transporter 3 [Arabidopsis thaliana]
AT1G22882	1.53064	Up	gi|30688103|ref|NP_683323.2|//Galactose-binding protein [Arabidopsis thaliana]
AT2G40940	1.52988	Up	gi|15226788|ref|NP_181626.1|//ethylene response sensor 1 [Arabidopsis thaliana]
AT5G17330	1.52952	Up	gi|15237949|ref|NP_197235.1|//glutamate decarboxylase 1 [Arabidopsis thaliana]
AT4G15550	1.52694	Up	gi|18414478|ref|NP_567471.1|//UDP-glucose:indole-3-acetate beta-D-glucosyltransferase [Arabidopsis thaliana]
AT5G25350	1.52116	Up	gi|15239399|ref|NP_197917.1|//EIN3-binding F-box protein 2 [Arabidopsis thaliana]
AT1G62790	1.51878	Up	gi|15221585|ref|NP_176467.1|//Bifunctional inhibitor/lipid-transfer protein/seed storage 2S albumin superfamily protein [Arabidopsis thaliana];gi|30696757|ref|NP_849837.1|//Bifunctional inhibitor/lipid-transfer protein/seed storage 2S albumin superfamily protein [Arabidopsis thaliana]
AT4G36900	1.51331	Up	gi|2281645|gb|AAC49776.1|//AP2 domain containing protein RAP2.10 [Arabidopsis thaliana]
AT5G59570	1.51312	Up	gi|15238463|ref|NP_200765.1|//protein BROTHER OF LUX ARRHYTHMO [Arabidopsis thaliana]
AT1G72900	1.51039	Up	gi|15218623|ref|NP_177433.1|//Toll-Interleukin-Resistance domain-containing protein [Arabidopsis thaliana]
AT2G45680	1.50351	Up	gi|15225538|ref|NP_182092.1|//transcription factor TCP9 [Arabidopsis thaliana]
AT2G43140	1.50151	Up	gi|145360933|ref|NP_181843.2|//transcription factor bHLH129 [Arabidopsis thaliana];gi|334184893|ref|NP_001189738.1|//transcription factor bHLH129 [Arabidopsis thaliana]
AT4G19880	1.49879	Up	gi|79325173|ref|NP_001031671.1|//Glutathione S-transferase family protein [Arabidopsis thaliana];gi|5738362|emb|CAB52870.1|//putative protein [Arabidopsis thaliana];gi|79478363|ref|NP_193723.3|//Glutathione S-transferase family protein [Arabidopsis thaliana]
AT1G61667	1.49729	Up	gi|18407279|ref|NP_564783.1|//uncharacterized protein [Arabidopsis thaliana]
AT4G14130	1.49312	Up	gi|186511755|ref|NP_193149.2|//probable xyloglucan endotransglucosylase/hydrolase protein 15 [Arabidopsis thaliana]
AT1G72680	1.49303	Up	gi|15218564|ref|NP_177412.1|//cinnamyl-alcohol dehydrogenase [Arabidopsis thaliana]
AT4G08950	1.48927	Up	gi|15236667|ref|NP_192634.1|//protein EXORDIUM [Arabidopsis thaliana]
AT1G04990	1.48832	Up	gi|18390466|ref|NP_563725.1|//zinc finger CCCH domain-containing protein 3 [Arabidopsis thaliana]
AT2G16700	1.4857	Up	gi|18398187|ref|NP_565390.1|//actin depolymerizing factor 5 [Arabidopsis thaliana]
AT3G14620	1.47657	Up	gi|15231895|ref|NP_188080.1|//cytochrome P450, family 72, subfamily A, polypeptide 8 [Arabidopsis thaliana]
AT1G66160	1.47563	Up	gi|30697306|ref|NP_849847.1|//ubiquitin-protein ligase CMPG1 [Arabidopsis thaliana];gi|18408447|ref|NP_564866.1|//ubiquitin-protein ligase CMPG1 [Arabidopsis thaliana]
AT5G61520	1.46773	Up	gi|30697543|ref|NP_200960.2|//sugar transport protein 3 [Arabidopsis thaliana]
AT1G59710	1.46546	Up	gi|18406433|ref|NP_564751.1|//uncharacterized protein [Arabidopsis thaliana]
AT3G25760	1.46132	Up	gi|15230874|ref|NP_189204.1|//allene oxide cyclase 1 [Arabidopsis thaliana]
AT3G03640	1.45797	Up	gi|15228597|ref|NP_187014.1|//beta glucosidase 25 [Arabidopsis thaliana]
AT4G30670	1.45735	Up	gi|89111838|gb|ABD60691.1|//At4g30670 [Arabidopsis thaliana]
AT5G60460	1.45626	Up	gi|15239337|ref|NP_200854.1|//protein transport protein SEC61 subunit beta [Arabidopsis thaliana]
AT2G15480	1.4488	Up	gi|79556100|ref|NP_179150.3|//UDP-glucosyl transferase 73B5 [Arabidopsis thaliana];gi|334184235|ref|NP_001189528.1|//UDP-glucosyl transferase 73B5 [Arabidopsis thaliana]
AT2G37130	1.44877	Up	gi|15228090|ref|NP_181250.1|//peroxidase [Arabidopsis thaliana]
AT3G14210	1.44537	Up	gi|15231805|ref|NP_188037.1|//epithiospecifier modifier 1 [Arabidopsis thaliana]
AT1G52200	1.4362	Up	gi|18403892|ref|NP_564602.1|//PLAC8 family protein [Arabidopsis thaliana]
AT4G31500	1.43471	Up	gi|15235968|ref|NP_194878.1|//cytochrome P450 83B1 [Arabidopsis thaliana]
AT3G06420	1.43198	Up	gi|18397569|ref|NP_566283.1|//autophagy-related protein 8h [Arabidopsis thaliana];gi|15230719|ref|NP_187294.1|//pentatricopeptide repeat-containing protein [Arabidopsis thaliana]
AT2G01008	1.4317	Up	gi|334184079|ref|NP_001189491.1|//uncharacterized protein [Arabidopsis thaliana];gi|947068959|gb|KRH17850.1|//hypothetical protein GLYMA_13G021500 [Glycine max]
AT1G20780	1.43114	Up	gi|42562204|ref|NP_564125.2|//senescence-associated E3 ubiquitin ligase 1 [Arabidopsis thaliana]
AT2G38530	1.42549	Up	gi|15224898|ref|NP_181387.1|//non-specific lipid-transfer protein 2 [Arabidopsis thaliana]
AT4G00530	1.42417	Up	gi|334186244|ref|NP_191962.2|//uncharacterized protein [Arabidopsis thaliana]
AT5G03730	1.42316	Up	gi|15242848|ref|NP_195993.1|//serine/threonine-protein kinase CTR1 [Arabidopsis thaliana]
AT4G33150	1.42185	Up	gi|18418158|ref|NP_567914.1|//lysine-ketoglutarate reductase/saccharopine dehydrogenase bifunctional enzyme [Arabidopsis thaliana]
AT2G14900	1.41996	Up	gi|15226025|ref|NP_179096.1|//gibberellin-regulated protein [Arabidopsis thaliana]
AT5G65010	1.41731	Up	gi|30698088|ref|NP_201306.2|//asparagine synthetase 2 [Arabidopsis thaliana];gi|30698086|ref|NP_851272.1|//asparagine synthetase 2 [Arabidopsis thaliana]
AT4G33565	1.41673	Up	gi|240256144|ref|NP_567926.4|//RING-finger domain-containing protein [Arabidopsis thaliana]
AT5G43170	1.40484	Up	gi|15239195|ref|NP_199131.1|//zinc-finger protein 3 [Arabidopsis thaliana]
AT4G04620	1.40384	Up	gi|79324997|ref|NP_001031583.1|//uncharacterized protein [Arabidopsis thaliana];gi|15233593|ref|NP_192371.1|//autophagy-related protein 8b [Arabidopsis thaliana]
AT3G45300	1.39882	Up	gi|15230664|ref|NP_190116.1|//isovaleryl-CoA-dehydrogenase [Arabidopsis thaliana]
AT5G62865	1.39742	Up	gi|334188587|ref|NP_001190601.1|//uncharacterized protein [Arabidopsis thaliana]
AT2G05380	1.39639	Up	gi|186499491|ref|NP_001118273.1|//glycine-rich protein 3 short isoform [Arabidopsis thaliana];gi|4206767|gb|AAD11798.1|//glycine-rich protein 3 short isoform [Arabidopsis thaliana];gi|18396043|ref|NP_565325.1|//glycine-rich protein 3 short isoform [Arabidopsis thaliana]
AT2G16586	1.38697	Up	gi|4589971|gb|AAD26488.1|//unknown protein [Arabidopsis thaliana]
AT2G23320	1.38386	Up	gi|15227812|ref|NP_179913.1|//WRKY DNA-binding protein 15 [Arabidopsis thaliana]
AT1G14870	1.38202	Up	gi|15223920|ref|NP_172940.1|//cadmium resistance protein 2 [Arabidopsis thaliana]
AT2G43510	1.37755	Up	gi|15224295|ref|NP_181879.1|//trypsin inhibitor protein 1 [Arabidopsis thaliana]
AT1G70780	1.37568	Up	gi|18409673|ref|NP_565000.1|//uncharacterized protein [Arabidopsis thaliana]
AT1G70782	1.37568	Up	gi|18409673|ref|NP_565000.1|//uncharacterized protein [Arabidopsis thaliana]
AT1G69870	1.37466	Up	gi|18409391|ref|NP_564979.1|//nitrate transporter 1.7 [Arabidopsis thaliana]
AT1G07130	1.36129	Up	gi|18390729|ref|NP_563781.1|//STN1-like protein [Arabidopsis thaliana]
AT5G39590	1.35998	Up	gi|15241814|ref|NP_198775.1|//TLD-domain containing nucleolar protein [Arabidopsis thaliana]
AT2G41090	1.35882	Up	gi|15226831|ref|NP_181642.1|//calmodulin-like protein 10 [Arabidopsis thaliana]
AT2G34300	1.35425	Up	gi|292630954|sp|Q0WT31.2|PMTP_ARATH//RecName: Full=Probable methyltransferase PMT25 [Arabidopsis thaliana]
AT3G11280	1.34646	Up	gi|45357120|gb|AAS58519.1|//MYB transcription factor [Arabidopsis thaliana]
AT1G53760	1.34404	Up	gi|15220931|ref|NP_175779.1|//uncharacterized protein [Arabidopsis thaliana]
AT1G27980	1.34095	Up	gi|15217780|ref|NP_174119.1|//Sphingosine-1-phosphate lyase [Arabidopsis thaliana]
AT1G22500	1.33774	Up	gi|68565333|sp|Q9SK92.1|ATL15_ARATH//RecName: Full=E3 ubiquitin-protein ligase ATL15; AltName: Full=RING-H2 finger protein ATL15; Flags: Precursor [Arabidopsis thaliana]
AT5G06870	1.33578	Up	gi|7800201|gb|AAF69828.1|AF229250_1//polygalacturonase inhibiting protein 2 [Arabidopsis thaliana]
AT1G51760	1.33385	Up	gi|15218027|ref|NP_175587.1|//IAA-amino acid hydrolase IAR3 [Arabidopsis thaliana]
AT5G25340	1.33323	Up	gi|15239396|ref|NP_197916.1|//ubiquitin-like superfamily protein [Arabidopsis thaliana]
AT2G26440	1.33319	Up	gi|15225308|ref|NP_180212.1|//Probable pectinesterase/pectinesterase inhibitor 12 [Arabidopsis thaliana]
AT3G16530	1.33007	Up	gi|15228229|ref|NP_188274.1|//legume lectin-like protein [Arabidopsis thaliana]
AT3G46280	1.32856	Up	gi|30692700|ref|NP_190213.2|//protein kinase-like protein [Arabidopsis thaliana]
AT3G50480	1.32714	Up	gi|18409105|ref|NP_566933.1|//RPW8-like protein 4 [Arabidopsis thaliana]
AT5G14780	1.32593	Up	gi|15241492|ref|NP_196982.1|//formate dehydrogenase [Arabidopsis thaliana]
AT4G05390	1.32037	Up	gi|18412939|ref|NP_567293.1|//ferredoxin--NADP reductase, root isozyme 1 [Arabidopsis thaliana];gi|334186381|ref|NP_001190682.1|//ferredoxin--NADP reductase, root isozyme 1 [Arabidopsis thaliana]
AT4G15490	1.3199	Up	gi|15234616|ref|NP_193284.1|//UDP-glycosyltransferase 84A3 [Arabidopsis thaliana]
AT5G24160	1.31639	Up	gi|15237903|ref|NP_197804.1|//Squalene monooxygenase 6 [Arabidopsis thaliana]
AT2G40330	1.30476	Up	gi|18405351|ref|NP_565928.1|//abscisic acid receptor PYL6 [Arabidopsis thaliana]
AT3G01472	1.30464	Up	gi|15232122|ref|NP_186796.1|//homeobox-leucine zipper protein HAT5 [Arabidopsis thaliana]
AT3G01470	1.30464	Up	gi|15232122|ref|NP_186796.1|//homeobox-leucine zipper protein HAT5 [Arabidopsis thaliana]
AT3G14230	1.30436	Up	gi|18400321|ref|NP_566482.1|//ethylene-responsive transcription factor RAP2-2 [Arabidopsis thaliana];gi|30683064|ref|NP_850583.1|//ethylene-responsive transcription factor RAP2-2 [Arabidopsis thaliana];gi|30683059|ref|NP_850582.1|//ethylene-responsive transcription factor RAP2-2 [Arabidopsis thaliana]
AT5G55850	1.29873	Up	gi|238481573|ref|NP_001154782.1|//protein NOI [Arabidopsis thaliana];gi|2642215|gb|AAB86938.1|//NOI protein [Arabidopsis thaliana];gi|334188440|ref|NP_001190552.1|//protein NOI [Arabidopsis thaliana];gi|79537400|ref|NP_200396.2|//protein NOI [Arabidopsis thaliana]
AT1G34300	1.2968	Up	gi|15218576|ref|NP_174690.1|//G-type lectin S-receptor-like serine/threonine-protein kinase [Arabidopsis thaliana]
AT1G05000	1.2935	Up	gi|15220383|ref|NP_171993.1|//atypical dual-speci###city phosphatase 1 [Arabidopsis thaliana];gi|238478343|ref|NP_001154304.1|//atypical dual-speci###city phosphatase 1 [Arabidopsis thaliana]
AT3G15356	1.29298	Up	gi|22331102|ref|NP_683568.1|//lectin-like protein [Arabidopsis thaliana]
AT3G28200	1.29222	Up	gi|14334600|gb|AAK59478.1|//putative peroxidase [Arabidopsis thaliana]
AT3G62150	1.29197	Up	gi|334186202|ref|NP_191774.2|//ABC transporter B family member 21 [Arabidopsis thaliana]
AT5G51070	1.2888	Up	gi|18423233|ref|NP_568750.1|//chaperone protein ClpD [Arabidopsis thaliana]
AT1G10170	1.28257	Up	gi|15218447|ref|NP_172488.1|//NF-X1-type zinc finger protein NFXL1 [Arabidopsis thaliana]
AT4G37450	1.27973	Up	gi|4468811|emb|CAB38212.1|//putative protein [Arabidopsis thaliana]
AT4G23010	1.27962	Up	gi|42567047|ref|NP_194032.2|//UDP-galactose transporter 2 [Arabidopsis thaliana];gi|334186830|ref|NP_001190806.1|//UDP-galactose transporter 2 [Arabidopsis thaliana];gi|145333815|ref|NP_001078433.1|//UDP-galactose transporter 2 [Arabidopsis thaliana]
AT3G49780	1.27858	Up	gi|18408948|ref|NP_566926.1|//phytosulfokine 3 [Arabidopsis thaliana]
AT4G08850	1.27831	Up	gi|186511604|ref|NP_192625.4|//probable LRR receptor-like serine/threonine-protein kinase [Arabidopsis thaliana];gi|186511602|ref|NP_849538.2|//probable LRR receptor-like serine/threonine-protein kinase [Arabidopsis thaliana]
AT5G49700	1.27704	Up	gi|119657378|tpd|FAA00288.1|//TPA: AT-hook motif nuclear localized protein 17 [Arabidopsis thaliana]
AT1G28520	1.27627	Up	gi|567146887|ref|XP_006415643.1|//hypothetical protein EUTSA_v10007498mg [Eutrema salsugineum];gi|15218694|ref|NP_174174.1|//vascular plant one zinc finger protein [Arabidopsis thaliana]
AT2G04160	1.25578	Up	gi|22325457|ref|NP_565309.2|//subtilisin-like serine endopeptidase family protein [Arabidopsis thaliana]
AT5G19550	1.25522	Up	gi|15239772|ref|NP_197456.1|//aspartate aminotransferase [Arabidopsis thaliana]
AT5G20230	1.25471	Up	gi|15241298|ref|NP_197523.1|//blue-copper-binding protein [Arabidopsis thaliana]
AT1G17620	1.25368	Up	gi|18394509|ref|NP_564029.1|//late embryogenesis abundant hydroxyproline-rich glycoprotein [Arabidopsis thaliana]
AT4G21850	1.25284	Up	gi|18415777|ref|NP_567638.1|//methionine sulfoxide reductase B9 [Arabidopsis thaliana]
AT1G50740	1.25221	Up	gi|18403201|ref|NP_564579.1|//transmembrane protein 14C [Arabidopsis thaliana]
AT5G63600	1.24875	Up	gi|79332035|ref|NP_001032131.1|//flavonol synthase 5 [Arabidopsis thaliana];gi|15242828|ref|NP_201165.1|//flavonol synthase 5 [Arabidopsis thaliana]
AT3G12580	1.23881	Up	gi|15230534|ref|NP_187864.1|//heat shock protein 70-4 [Arabidopsis thaliana]
AT2G25490	1.23682	Up	gi|18400846|ref|NP_565597.1|//EIN3-binding F-box protein 1 [Arabidopsis thaliana]
AT2G43620	1.23502	Up	gi|15224321|ref|NP_181890.1|//chitinase family protein [Arabidopsis thaliana]
AT4G22820	1.23423	Up	gi|15235819|ref|NP_194013.1|//A20/AN1-like zinc finger family protein [Arabidopsis thaliana]
AT5G56040	1.23331	Up	gi|22327871|ref|NP_200415.2|//leucine-rich receptor-like protein kinase [Arabidopsis thaliana];gi|79330883|ref|NP_001032080.1|//leucine-rich receptor-like protein kinase [Arabidopsis thaliana]
AT3G20810	1.23095	Up	gi|79313307|ref|NP_001030733.1|//jumonji-C domain-containing protein 30 [Arabidopsis thaliana];gi|30685945|ref|NP_850617.1|//jumonji-C domain-containing protein 30 [Arabidopsis thaliana];gi|18402759|ref|NP_566667.1|//jumonji-C domain-containing protein 30 [Arabidopsis thaliana]
AT1G22400	1.22956	Up	gi|15219876|ref|NP_173656.1|//UDP-glycosyltransferase 85A1 [Arabidopsis thaliana]
AT3G63080	1.22709	Up	gi|15229378|ref|NP_191867.1|//glutathione peroxidase 5 [Arabidopsis thaliana]
AT1G14890	1.21363	Up	gi|186478498|ref|NP_563960.2|//plant invertase/pectin methylesterase inhibitor domain-containing protein [Arabidopsis thaliana]
AT3G28930	1.20801	Up	gi|15228532|ref|NP_189535.1|//avrRpt2-induced protein AIG2 [Arabidopsis thaliana]
AT5G21020	1.20366	Up	gi|15010690|gb|AAK74004.1|//AT5g21010/F22D1_170 [Arabidopsis thaliana]
AT5G50670	1.20047	Up	gi|18423163|ref|NP_568731.1|//squamosa promoter-binding-like protein 13 [Arabidopsis thaliana]
AT1G55850	1.19676	Up	gi|22330270|ref|NP_175981.2|//cellulose synthase-like protein E1 [Arabidopsis thaliana]
AT4G05320	1.18857	Up	gi|593782905|ref|XP_007154493.1|//hypothetical protein PHAVU_003G123500g [Phaseolus vulgaris];gi|693673170|gb|AIS40894.1|//polyubiquitin [Kalanchoe fedtschenkoi];gi|937902065|dbj|BAS77119.1|//Os02g0161900, partial [Oryza sativa Japonica Group];gi|697128365|ref|XP_009618235.1|//PREDICTED: polyubiquitin-like isoform X1 [Nicotiana tomentosiformis];gi|565459738|ref|XP_006287868.1|//hypothetical prote…
AT5G64250	1.18788	Up	gi|30697982|ref|NP_568988.2|//Aldolase-type TIM barrel family protein [Arabidopsis thaliana]
AT2G31955	1.18715	Up	gi|334184622|ref|NP_001189652.1|//cofactor of nitrate reductase and xanthine dehydrogenase 2 [Arabidopsis thaliana];gi|42570346|ref|NP_850177.2|//cofactor of nitrate reductase and xanthine dehydrogenase 2 [Arabidopsis thaliana]
AT1G33110	1.18683	Up	gi|15223402|ref|NP_174587.1|//MATE efflux family protein [Arabidopsis thaliana]
AT1G60730	1.18547	Up	gi|334183454|ref|NP_001185274.1|//probable aldo-keto reductase 5 [Arabidopsis thaliana];gi|30696459|ref|NP_564762.2|//probable aldo-keto reductase 5 [Arabidopsis thaliana];gi|18406861|ref|NP_564761.1|//probable aldo-keto reductase 4 [Arabidopsis thaliana]
AT5G17380	1.18316	Up	gi|15237954|ref|NP_197240.1|//2-hydroxyacyl-CoA lyase [Arabidopsis thaliana]
AT5G09440	1.17146	Up	gi|15242420|ref|NP_196506.1|//protein exordium like 4 [Arabidopsis thaliana]
AT2G17440	1.16698	Up	gi|15227838|ref|NP_179336.1|//plant intracellular Ras-group-related LRR protein 5 [Arabidopsis thaliana]
AT2G31200	1.16687	Up	gi|18402587|ref|NP_565719.1|//actin depolymerizing factor 6 [Arabidopsis thaliana]
AT5G02480	1.16236	Up	gi|18413934|ref|NP_568100.1|//HSP20-like chaperone [Arabidopsis thaliana]
AT3G18280	1.16227	Up	gi|15229614|ref|NP_188456.1|//Bifunctional inhibitor/lipid-transfer protein/seed storage 2S albumin superfamily protein [Arabidopsis thaliana]
AT4G38400	1.15468	Up	gi|15233841|ref|NP_195553.1|//expansin-like A2 [Arabidopsis thaliana]
AT1G60140	1.15374	Up	gi|75099896|sp|O80738.1|TPS10_ARATH//RecName: Full=Probable alpha,alpha-trehalose-phosphate synthase [UDP-forming] 10; AltName: Full=Trehalose-6-phosphate synthase 10; Short=AtTPS10 [Arabidopsis thaliana]
AT5G06370	1.15243	Up	gi|18415178|ref|NP_568167.1|//lecithin retinol acyltransferase domain protein [Arabidopsis thaliana]
AT2G26740	1.15046	Up	gi|15225781|ref|NP_180242.1|//soluble epoxide hydrolase [Arabidopsis thaliana]
AT3G04670	1.14851	Up	gi|20978793|sp|Q9SR07.1|WRK39_ARATH//RecName: Full=Probable WRKY transcription factor 39; AltName: Full=WRKY DNA-binding protein 39 [Arabidopsis thaliana]
AT2G01190	1.14802	Up	gi|18379168|ref|NP_565256.1|//Octicosapeptide/Phox/Bem1p family protein [Arabidopsis thaliana]
AT3G47250	1.14576	Up	gi|15232754|ref|NP_190309.1|//uncharacterized protein [Arabidopsis thaliana]
AT2G18270	1.14486	Up	gi|15224144|ref|NP_179419.1|//uncharacterized protein [Arabidopsis thaliana]
AT5G21105	1.13826	Up	gi|238481337|ref|NP_001154729.1|//L-ascorbate oxidase [Arabidopsis thaliana];gi|240256322|ref|NP_680176.5|//L-ascorbate oxidase [Arabidopsis thaliana];gi|334187809|ref|NP_001190353.1|//L-ascorbate oxidase [Arabidopsis thaliana]
AT1G69410	1.1297	Up	gi|15222317|ref|NP_177100.1|//eukaryotic translation initiation factor 5A-3 [Arabidopsis thaliana]
AT3G47340	1.12798	Up	gi|15232775|ref|NP_190318.1|//asparagine synthetase [glutamine-hydrolyzing] [Arabidopsis thaliana]
AT5G47550	1.12612	Up	gi|15238128|ref|NP_199566.1|//cysteine proteinase inhibitor 5 [Arabidopsis thaliana]
AT4G33420	1.12495	Up	gi|51971821|dbj|BAD44575.1|//peroxidase ATP17a like protein [Arabidopsis thaliana]
AT4G13180	1.12259	Up	gi|15235621|ref|NP_193054.1|//Rossmann-fold NAD(P)-binding domain-containing protein [Arabidopsis thaliana]
AT5G64120	1.12188	Up	gi|15237615|ref|NP_201217.1|//peroxidase 71 [Arabidopsis thaliana]
AT2G16710	1.108	Up	gi|334184259|ref|NP_001189536.1|//Iron-sulphur cluster biosynthesis family protein [Arabidopsis thaliana];gi|15227287|ref|NP_179262.1|//Iron-sulphur cluster biosynthesis family protein [Arabidopsis thaliana]
AT1G76160	1.107	Up	gi|15222981|ref|NP_177743.1|//SKU5-like 5 protein [Arabidopsis thaliana]
AT1G28580	1.10661	Up	gi|15218725|ref|NP_174180.1|//GDSL esterase/lipase [Arabidopsis thaliana];gi|42571681|ref|NP_973931.1|//GDSL esterase/lipase [Arabidopsis thaliana]
AT3G10640	1.10453	Up	gi|30681419|ref|NP_187675.2|//vacuolar protein sorting protein 60.1 [Arabidopsis thaliana]
AT1G06570	1.10361	Up	gi|30679736|ref|NP_172144.2|//4-hydroxyphenylpyruvate dioxygenase [Arabidopsis thaliana]
AT5G17280	1.10157	Up	gi|15237944|ref|NP_197230.1|//uncharacterized protein [Arabidopsis thaliana]
AT5G54390	1.09742	Up	gi|15239631|ref|NP_200250.1|//PAP-specific phosphatase HAL2-like protein [Arabidopsis thaliana]
AT1G32170	1.09677	Up	gi|15222593|ref|NP_174496.1|//probable xyloglucan endotransglucosylase/hydrolase 30 [Arabidopsis thaliana]
AT3G48990	1.09586	Up	gi|15229062|ref|NP_190468.1|//4-coumarate--CoA ligase-like 10 [Arabidopsis thaliana]
AT4G36850	1.09527	Up	gi|240256209|ref|NP_568009.5|//PQ-loop repeat family protein / transmembrane family protein [Arabidopsis thaliana]
AT1G17860	1.08787	Up	gi|15220874|ref|NP_173228.1|//kunitz family trypsin and protease inhibitor protein [Arabidopsis thaliana]
AT4G12720	1.08401	Up	gi|15235458|ref|NP_193008.1|//nudix hydrolase 7 [Arabidopsis thaliana];gi|334186460|ref|NP_001190707.1|//nudix hydrolase 7 [Arabidopsis thaliana]
AT1G35720	1.08217	Up	gi|15220216|ref|NP_174810.1|//annexin 1 [Arabidopsis thaliana]
AT3G58670	1.08212	Up	gi|15231104|ref|NP_191426.1|//uncharacterized protein [Arabidopsis thaliana]
AT1G50460	1.08007	Up	gi|15222973|ref|NP_175463.1|//hexokinase-like 1 [Arabidopsis thaliana]
AT1G66180	1.07951	Up	gi|18408451|ref|NP_564867.1|//aspartyl protease family protein [Arabidopsis thaliana]
AT5G01720	1.07904	Up	gi|30679379|ref|NP_568094.2|//F-box/LRR-repeat protein 3 [Arabidopsis thaliana]
AT5G42990	1.07793	Up	gi|18422281|ref|NP_568619.1|//ubiquitin-conjugating enzyme 18 [Arabidopsis thaliana]
AT4G36670	1.0702	Up	gi|118573109|sp|Q8GXR2.2|PLT6_ARATH//RecName: Full=Probable polyol transporter 6 [Arabidopsis thaliana]
AT2G29340	1.07002	Up	gi|30684202|ref|NP_850131.1|//tropinone reductase-like protein [Arabidopsis thaliana];gi|42569437|ref|NP_565680.2|//tropinone reductase-like protein [Arabidopsis thaliana]
AT2G01530	1.06909	Up	gi|18379244|ref|NP_565265.1|//MLP-like protein 329 [Arabidopsis thaliana]
AT5G20620	1.06775	Up	gi|565459738|ref|XP_006287868.1|//hypothetical protein CARUB_v10001095mg, partial [Capsella rubella]
AT1G61100	1.06414	Up	gi|334183462|ref|NP_001185276.1|//TIR class disease resistance protein [Arabidopsis thaliana];gi|30696524|ref|NP_176305.2|//TIR class disease resistance protein [Arabidopsis thaliana]
AT4G03030	1.06334	Up	gi|22328264|ref|NP_192212.2|//F-box/kelch-repeat protein OR23 [Arabidopsis thaliana]
AT5G48380	1.06187	Up	gi|18422906|ref|NP_568696.1|//BAK1-interacting receptor-like kinase BIR1 [Arabidopsis thaliana]
AT4G34180	1.05923	Up	gi|297789172|ref|XP_002862579.1|//cyclase family protein [Arabidopsis lyrata subsp. lyrata]
AT5G18480	1.05853	Up	gi|22326882|ref|NP_197349.2|//plant glycogenin-like starch initiation protein 6 [Arabidopsis thaliana]
AT3G57450	1.05607	Up	gi|15230306|ref|NP_191304.1|//uncharacterized protein [Arabidopsis thaliana]
AT5G05750	1.05415	Up	gi|15239227|ref|NP_196194.1|//DNAJ heat shock N-terminal domain-containing protein [Arabidopsis thaliana]
AT1G42990	1.05164	Up	gi|15217559|ref|NP_174998.1|//bZIP transcription factor 60 [Arabidopsis thaliana]
AT5G01210	1.04965	Up	gi|15240918|ref|NP_195741.1|//HXXXD-type acyl-transferase-like protein [Arabidopsis thaliana]
AT4G29900	1.04681	Up	gi|15233753|ref|NP_194719.1|//calcium-transporting ATPase 10 [Arabidopsis thaliana]
AT1G15670	1.04473	Up	gi|18394269|ref|NP_563979.1|//F-box protein KMD [Arabidopsis thaliana]
AT5G58375	1.04037	Up	gi|18424097|ref|NP_568877.1|//Methyltransferase-related protein [Arabidopsis thaliana]
AT4G23470	1.03988	Up	gi|79325235|ref|NP_001031702.1|//PLAC8 family protein [Arabidopsis thaliana]
AT5G46450	1.03661	Up	gi|15237438|ref|NP_199457.1|//TIR-NBS-LRR class disease resistance protein [Arabidopsis thaliana]
AT3G22240	1.03656	Up	gi|240255391|ref|NP_566703.4|//uncharacterized protein [Arabidopsis thaliana]
AT1G69960	1.03267	Up	gi|15222511|ref|NP_177154.1|//serine/threonine protein phosphatase 2A [Arabidopsis thaliana]
AT5G43450	1.03144	Up	gi|15239870|ref|NP_199158.1|//1-aminocyclopropane-1-carboxylate oxidase-like protein [Arabidopsis thaliana]
AT3G14990	1.03142	Up	gi|15232455|ref|NP_188117.1|//protein DJ-1-like A [Arabidopsis thaliana]
AT5G23510	1.02897	Up	gi|334187864|ref|NP_001119266.2|//uncharacterized protein [Arabidopsis thaliana]
AT2G37940	1.02732	Up	gi|18404594|ref|NP_565875.1|//inositol phosphorylceramide synthase 2 [Arabidopsis thaliana]
AT5G66200	1.02578	Up	gi|15239298|ref|NP_201421.1|//armadillo repeat only 2 protein [Arabidopsis thaliana]
AT1G04970	1.02442	Up	gi|18390462|ref|NP_563724.1|//lipid-binding serum glycoprotein family protein [Arabidopsis thaliana]
AT1G49032	1.02409	Up	gi|186489665|ref|NP_001117457.1|//uncharacterized protein [Arabidopsis thaliana]
AT5G22350	1.01627	Up	gi|18420465|ref|NP_568417.1|//mitochondrial fission protein ELM1 [Arabidopsis thaliana]
AT2G05520	1.00993	Up	NA
AT1G21310	1.00945	Up	gi|147857446|emb|CAN78649.1|//hypothetical protein VITISV_036363 [Vitis vinifera]
AT4G08870	1.00874	Up	gi|15236635|ref|NP_192626.1|//arginine amidohydrolase 2 [Arabidopsis thaliana];gi|79325029|ref|NP_001031599.1|//arginine amidohydrolase 2 [Arabidopsis thaliana]
AT4G34881	1.00719	Up	gi|3335347|gb|AAC27149.1|//Contains similarity to ARI, RING finger protein gb|X98309 from Drosophila melanogaster. ESTs gb|T44383, gb|W43120, gb|N65868, gb|H36013, gb|AA042241, gb|T76869 and gb|AA042359 come from this gene [Arabidopsis thaliana]
AT1G77210	-1.00373	Down	gi|15223861|ref|NP_177845.1|//sugar transport protein 14 [Arabidopsis thaliana]
AT2G45470	-1.01379	Down	gi|18406799|ref|NP_566043.1|//FASCICLIN-like arabinogalactan protein 8 [Arabidopsis thaliana]
AT1G16390	-1.01634	Down	gi|15219226|ref|NP_173089.1|//organic cation/carnitine transporter 3 [Arabidopsis thaliana]
AT1G02660	-1.02551	Down	gi|18378994|ref|NP_563660.1|//alpha/beta-Hydrolases superfamily protein [Arabidopsis thaliana]
AT4G19160	-1.03239	Down	gi|42572951|ref|NP_974572.1|//uncharacterized protein [Arabidopsis thaliana];gi|79609198|ref|NP_974573.2|//uncharacterized protein [Arabidopsis thaliana]
AT5G14410	-1.03464	Down	gi|15241398|ref|NP_196945.1|//uncharacterized protein [Arabidopsis thaliana]
AT3G07310	-1.03675	Down	gi|18397912|ref|NP_566302.1|//uncharacterized protein [Arabidopsis thaliana]
AT1G58270	-1.04662	Down	gi|18406229|ref|NP_564729.1|//protein ZW9 [Arabidopsis thaliana]
AT2G22540	-1.05346	Down	gi|30681743|ref|NP_179840.2|//MADS-box protein SVP [Arabidopsis thaliana];gi|238479326|ref|NP_001154528.1|//MADS-box protein SVP [Arabidopsis thaliana]
AT4G29190	-1.06671	Down	gi|15233491|ref|NP_194648.1|//protein OXIDATION-RELATED ZINC FINGER 2 [Arabidopsis thaliana]
AT1G51402	-1.06711	Down	gi|62320142|dbj|BAD94339.1|//hypothetical protein [Arabidopsis thaliana]
AT4G29030	-1.07399	Down	gi|28416867|gb|AAO42964.1|//At4g29030 [Arabidopsis thaliana]
AT5G12050	-1.07686	Down	gi|15239854|ref|NP_196766.1|//uncharacterized protein [Arabidopsis thaliana]
AT5G46710	-1.07728	Down	gi|15237491|ref|NP_199483.1|//PLATZ transcription factor family protein [Arabidopsis thaliana]
AT4G34220	-1.07786	Down	gi|18418404|ref|NP_567961.1|//leucine-rich repeat protein kinase family protein [Arabidopsis thaliana]
AT2G20570	-1.07846	Down	gi|18399397|ref|NP_565476.1|//transcription activator GLK1 [Arabidopsis thaliana];gi|334184330|ref|NP_001189562.1|//transcription activator GLK1 [Arabidopsis thaliana]
AT4G27440	-1.08064	Down	gi|15234129|ref|NP_194474.1|//light-dependent NADPH:protochlorophyllide oxidoreductase B [Arabidopsis thaliana]
AT3G20820	-1.09107	Down	gi|15232373|ref|NP_188718.1|//leucine-rich repeat-containing protein [Arabidopsis thaliana]
AT4G36040	-1.09319	Down	gi|15233446|ref|NP_195328.1|//chaperone protein dnaJ 11 [Arabidopsis thaliana]
AT5G07000	-1.09415	Down	gi|30681703|ref|NP_196317.2|//sulfotransferase 2B [Arabidopsis thaliana]
AT3G13750	-1.10392	Down	gi|15231354|ref|NP_187988.1|//beta galactosidase 1 [Arabidopsis thaliana]
AT4G04840	-1.10678	Down	gi|30679888|ref|NP_192393.2|//methionine sulfoxide reductase B6 [Arabidopsis thaliana]
AT2G40020	-1.10926	Down	gi|42571139|ref|NP_973643.1|//Nucleolar histone methyltransferase-related protein [Arabidopsis thaliana];gi|145330703|ref|NP_001078027.1|//Nucleolar histone methyltransferase-related protein [Arabidopsis thaliana]
AT5G11060	-1.1118	Down	gi|9795158|emb|CAC03454.1|//HOMEOBOX PROTEIN KNOTTED-1 LIKE 4 (KNAT4) [Arabidopsis thaliana]
AT5G57660	-1.11303	Down	gi|18424009|ref|NP_568863.1|//zinc finger protein CONSTANS-LIKE 5 [Arabidopsis thaliana]
AT5G62350	-1.11389	Down	gi|15241799|ref|NP_201041.1|//plant invertase/pectin methylesterase inhibitor superfamily protein [Arabidopsis thaliana]
AT1G22690	-1.115	Down	gi|15219934|ref|NP_173683.1|//gibberellin-regulated protein 9 [Arabidopsis thaliana]
AT1G29660	-1.12384	Down	gi|15220512|ref|NP_174259.1|//GDSL esterase/lipase [Arabidopsis thaliana]
AT4G38690	-1.13104	Down	gi|15234016|ref|NP_195581.1|//1-phosphatidylinositol phosphodiesterase-related protein [Arabidopsis thaliana]
AT5G03230	-1.14002	Down	gi|15242683|ref|NP_195943.1|//uncharacterized protein [Arabidopsis thaliana]
AT3G50060	-1.14007	Down	gi|15229664|ref|NP_190575.1|//myb domain protein 77 [Arabidopsis thaliana]
AT4G37470	-1.14679	Down	gi|453056147|pdb|4HRX|A//Chain A, Crystal Structure Of Kai2
AT3G59400	-1.14775	Down	gi|15231674|ref|NP_191499.1|//protein GENOMES UNCOUPLED 4 [Arabidopsis thaliana]
AT2G18300	-1.15005	Down	gi|30680338|ref|NP_849976.1|//transcription factor bHLH64 [Arabidopsis thaliana];gi|334184293|ref|NP_001189548.1|//transcription factor bHLH64 [Arabidopsis thaliana];gi|18398703|ref|NP_565434.1|//transcription factor bHLH64 [Arabidopsis thaliana]
AT3G62630	-1.15272	Down	gi|15228815|ref|NP_191822.1|//uncharacterized protein [Arabidopsis thaliana]
AT5G47390	-1.15366	Down	gi|15238083|ref|NP_199550.1|//myb-like transcription factor family protein [Arabidopsis thaliana]
AT5G36910	-1.15944	Down	gi|15239447|ref|NP_198507.1|//thionin 2.2 [Arabidopsis thaliana]
AT1G15260	-1.1615	Down	gi|18394218|ref|NP_563968.1|//uncharacterized protein [Arabidopsis thaliana]
AT1G29920	-1.16992	Down	gi|18397286|ref|NP_564339.1|//chlorophyll A/B binding protein 3 [Arabidopsis thaliana];gi|12324161|gb|AAG52048.1|AC022455_2//chlorophyll A-B-binding protein 2 precursor, 5' partial; 1-750 [Arabidopsis thaliana]
AT4G38770	-1.17319	Down	gi|7620015|gb|AAF64551.1|AF110988_1//proline-rich protein 4 [Arabidopsis thaliana]
AT1G68190	-1.18019	Down	gi|15221299|ref|NP_176986.1|//putative zinc finger protein [Arabidopsis thaliana]
AT5G19140	-1.18167	Down	gi|79328089|ref|NP_001031900.1|//aluminum induced protein with YGL and LRDR motifs [Arabidopsis thaliana];gi|15239658|ref|NP_197415.1|//aluminum induced protein with YGL and LRDR motifs [Arabidopsis thaliana]
AT3G49790	-1.18398	Down	gi|15229610|ref|NP_190548.1|//Carbohydrate-binding protein [Arabidopsis thaliana]
AT5G66590	-1.18519	Down	gi|15240015|ref|NP_201460.1|//CAP (Cysteine-rich secretory proteins, Antigen 5, and Pathogenesis-related 1 protein) superfamily protein [Arabidopsis thaliana]
AT2G35260	-1.18935	Down	gi|18403785|ref|NP_565802.1|//uncharacterized protein [Arabidopsis thaliana]
AT4G39800	-1.19305	Down	gi|15236025|ref|NP_195690.1|//myo-inositol-1-phosphate synthase 1 [Arabidopsis thaliana]
AT1G49780	-1.19925	Down	gi|15222819|ref|NP_175400.1|//U-box domain-containing protein 26 [Arabidopsis thaliana]
AT5G18030	-1.2061	Down	gi|685376126|ref|XP_009121032.1|//PREDICTED: indole-3-acetic acid-induced protein ARG7-like [Brassica rapa]
AT3G46600	-1.2072	Down	gi|145332771|ref|NP_001078251.1|//scarecrow-like protein 30 [Arabidopsis thaliana];gi|15232593|ref|NP_190244.1|//scarecrow-like protein 30 [Arabidopsis thaliana]
AT1G05870	-1.20769	Down	gi|42561736|ref|NP_172078.2|//uncharacterized protein [Arabidopsis thaliana]
AT4G26520	-1.21149	Down	gi|15236767|ref|NP_194382.1|//fructose-bisphosphate aldolase 7 [Arabidopsis thaliana]
AT5G56850	-1.21228	Down	gi|42573696|ref|NP_974944.1|//uncharacterized protein [Arabidopsis thaliana];gi|42568581|ref|NP_200496.2|//uncharacterized protein [Arabidopsis thaliana]
AT1G51805	-1.21318	Down	gi|22330177|ref|NP_175592.2|//leucine-rich repeat protein kinase family protein [Arabidopsis thaliana];gi|334183235|ref|NP_001185200.1|//leucine-rich repeat protein kinase family protein [Arabidopsis thaliana]
AT4G36220	-1.21341	Down	gi|15234332|ref|NP_195345.1|//ferulic acid 5-hydroxylase 1 [Arabidopsis thaliana]
AT3G13980	-1.21607	Down	gi|15231759|ref|NP_188014.1|//uncharacterized protein [Arabidopsis thaliana]
AT1G13250	-1.22233	Down	gi|122223578|sp|Q0V7R1.1|GATL3_ARATH//RecName: Full=Probable galacturonosyltransferase-like 3 [Arabidopsis thaliana]
AT2G43010	-1.22862	Down	gi|30689224|ref|NP_850381.1|//transcription factor PIF4 [Arabidopsis thaliana];gi|30689218|ref|NP_565991.2|//transcription factor PIF4 [Arabidopsis thaliana]
AT1G67870	-1.23253	Down	gi|18408885|ref|NP_564912.1|//glycine-rich protein [Arabidopsis thaliana]
AT5G15310	-1.24246	Down	gi|15242272|ref|NP_197035.1|//myb domain protein 16 [Arabidopsis thaliana];gi|145334462|ref|NP_001078589.1|//myb domain protein 16 [Arabidopsis thaliana]
AT4G12310	-1.24402	Down	gi|79470575|ref|NP_192968.3|//cytochrome P450, family 706, subfamily A, polypeptide 5 [Arabidopsis thaliana]
AT3G59940	-1.24406	Down	gi|15232212|ref|NP_191553.1|//F-box/kelch-repeat protein SKIP20 [Arabidopsis thaliana]
AT2G15050	-1.25323	Down	gi|15226046|ref|NP_179109.1|//non-specific lipid-transfer protein 7 [Arabidopsis thaliana];gi|42570785|ref|NP_973466.1|//non-specific lipid-transfer protein 7 [Arabidopsis thaliana];gi|186500492|ref|NP_001118321.1|//non-specific lipid-transfer protein 7 [Arabidopsis thaliana]
AT1G36370	-1.2542	Down	gi|75243461|sp|Q84WV0.1|GLYC7_ARATH//RecName: Full=Serine hydroxymethyltransferase 7; Short=AtSHMT7; AltName: Full=Glycine hydroxymethyltransferase 7; AltName: Full=Serine methylase 7 [Arabidopsis thaliana]
AT1G66100	-1.27892	Down	gi|15218931|ref|NP_176784.1|//probable thionin-2.4 [Arabidopsis thaliana]
AT2G44140	-1.27981	Down	gi|30689628|ref|NP_850412.1|//cysteine protease ATG4a [Arabidopsis thaliana];gi|42571227|ref|NP_973687.1|//cysteine protease ATG4a [Arabidopsis thaliana]
AT4G37240	-1.28121	Down	gi|18420002|ref|NP_568020.1|//uncharacterized protein [Arabidopsis thaliana]
AT1G03130	-1.28761	Down	gi|15218708|ref|NP_171812.1|//photosystem I reaction center subunit D-2 [Arabidopsis thaliana]
AT3G54500	-1.29328	Down	gi|7258353|emb|CAB77570.1|//putative protein [Arabidopsis thaliana];gi|334185979|ref|NP_001190089.1|//uncharacterized protein [Arabidopsis thaliana];gi|334185977|ref|NP_001190088.1|//uncharacterized protein [Arabidopsis thaliana];gi|42565925|ref|NP_191014.2|//uncharacterized protein [Arabidopsis thaliana];gi|145362491|ref|NP_974432.2|//uncharacterized protein [Arabidopsis thaliana]
AT5G64850	-1.29637	Down	gi|18424878|ref|NP_568998.1|//uncharacterized protein [Arabidopsis thaliana]
AT5G50740	-1.30302	Down	gi|186531069|ref|NP_001119410.1|//Heavy-metal-associated domain-containing protein [Arabidopsis thaliana];gi|145334793|ref|NP_001078742.1|//Heavy-metal-associated domain-containing protein [Arabidopsis thaliana]
AT5G19120	-1.3036	Down	gi|15239656|ref|NP_197413.1|//aspartyl protease family protein [Arabidopsis thaliana]
AT5G44190	-1.30391	Down	gi|15241429|ref|NP_199232.1|//transcription activator GLK2 [Arabidopsis thaliana]
AT4G38820	-1.3051	Down	gi|186517524|ref|NP_001119142.1|//SAUR-like auxin-responsive protein [Arabidopsis thaliana]
AT2G34620	-1.3139	Down	gi|15226787|ref|NP_181009.1|//mitochondrial transcription termination factor family protein [Arabidopsis thaliana]
AT1G25440	-1.32039	Down	gi|12321500|gb|AAG50803.1|AC079281_5//zinc finger protein, putative [Arabidopsis thaliana]
AT2G34430	-1.32277	Down	gi|727474188|ref|XP_010412864.1|//PREDICTED: uncharacterized protein LOC104699228 [Camelina sativa];gi|18403549|ref|NP_565787.1|//light-harvesting chlorophyll protein complex II subunit B1 [Arabidopsis thaliana]
AT1G13110	-1.32482	Down	gi|15222182|ref|NP_172770.1|//cytochrome P450 71B7 [Arabidopsis thaliana]
AT2G15090	-1.32836	Down	gi|30679326|ref|NP_179113.2|//3-ketoacyl-CoA synthase 8 [Arabidopsis thaliana]
AT1G04770	-1.3526	Down	gi|7211988|gb|AAF40459.1|AC004809_17//Strong similarity to the beta-9 tubulin gene (178 gene product) gb|AF060248 [Arabidopsis thaliana]
AT2G29670	-1.35908	Down	gi|18402115|ref|NP_565685.1|//tetratricopeptide repeat-containing protein [Arabidopsis thaliana]
AT5G05890	-1.36586	Down	gi|15239287|ref|NP_196208.1|//UDP-glycosyltransferase 76C5 [Arabidopsis thaliana]
AT2G27385	-1.36922	Down	gi|145361603|ref|NP_850100.2|//pollen Ole e 1 allergen and extensin family protein [Arabidopsis thaliana]
AT5G11070	-1.37139	Down	gi|15238944|ref|NP_196668.1|//uncharacterized protein [Arabidopsis thaliana]
AT4G30140	-1.37216	Down	gi|15234641|ref|NP_194743.1|//GDSL esterase/lipase [Arabidopsis thaliana]
AT1G68840	-1.3774	Down	gi|18409138|ref|NP_564947.1|//AP2-EREBP family, RAVE subfamily protein RAV2 [Arabidopsis thaliana]
AT5G19190	-1.38467	Down	gi|15239663|ref|NP_197420.1|//uncharacterized protein [Arabidopsis thaliana]
AT3G06868	-1.38799	Down	gi|186509861|ref|NP_001118595.1|//uncharacterized protein [Arabidopsis thaliana]
AT1G68520	-1.38806	Down	gi|18409053|ref|NP_564932.1|//zinc finger protein CONSTANS-LIKE 6 [Arabidopsis thaliana]
AT3G15570	-1.392	Down	gi|15232616|ref|NP_188176.1|//phototropic-responsive NPH3 family protein [Arabidopsis thaliana]
AT3G07350	-1.39843	Down	gi|18397919|ref|NP_566303.1|//uncharacterized protein [Arabidopsis thaliana]
AT5G15970	-1.40656	Down	gi|15237236|ref|NP_197101.1|//stress-induced protein KIN2 [Arabidopsis thaliana]
AT4G17090	-1.41105	Down	gi|18414813|ref|NP_567523.1|//beta-amylase [Arabidopsis thaliana]
AT2G32560	-1.41226	Down	gi|30685347|ref|NP_850191.1|//F-box protein [Arabidopsis thaliana]
AT1G80440	-1.41674	Down	gi|18412854|ref|NP_565238.1|//F-box/kelch-repeat protein [Arabidopsis thaliana]
AT4G11360	-1.41755	Down	gi|15233350|ref|NP_192875.1|//E3 ubiquitin-protein ligase RHA1B [Arabidopsis thaliana]
AT2G35960	-1.42077	Down	gi|15227538|ref|NP_181140.1|//NDR1/HIN1-like 12 protein [Arabidopsis thaliana]
AT4G17340	-1.42087	Down	gi|15236043|ref|NP_193465.1|//tonoplast intrinsic protein 2;2 [Arabidopsis thaliana]
AT3G06070	-1.42484	Down	gi|18397463|ref|NP_566269.1|//uncharacterized protein [Arabidopsis thaliana]
AT1G62430	-1.43078	Down	gi|30696710|ref|NP_176433.2|//phosphatidate cytidylyltransferase [Arabidopsis thaliana]
AT5G54630	-1.43444	Down	gi|15239695|ref|NP_200274.1|//zinc finger-related protein [Arabidopsis thaliana]
AT2G32870	-1.43548	Down	gi|42569575|ref|NP_180846.3|//TRAF-like family protein [Arabidopsis thaliana]
AT2G25900	-1.43619	Down	gi|75220235|sp|O82307.1|C3H23_ARATH//RecName: Full=Zinc finger CCCH domain-containing protein 23; Short=AtC3H23; AltName: Full=Protein ATCTH [Arabidopsis thaliana]
AT1G02610	-1.43662	Down	gi|334182245|ref|NP_171761.2|//RING/FYVE/PHD zinc finger-containing protein [Arabidopsis thaliana]
AT4G38825	-1.45214	Down	gi|186517524|ref|NP_001119142.1|//SAUR-like auxin-responsive protein [Arabidopsis thaliana]
AT2G03750	-1.4598	Down	gi|18395604|ref|NP_565305.1|//cytosolic sulfotransferase 11 [Arabidopsis thaliana]
AT4G29905	-1.46698	Down	gi|22329022|ref|NP_680750.1|//uncharacterized protein [Arabidopsis thaliana]
AT4G01250	-1.4678	Down	gi|15234113|ref|NP_192034.1|//WRKY transcription factor 22 [Arabidopsis thaliana]
AT2G42380	-1.4686	Down	gi|30689007|ref|NP_850369.1|//transcription factor BZIP34 [Arabidopsis thaliana];gi|30689003|ref|NP_565970.2|//transcription factor BZIP34 [Arabidopsis thaliana]
AT1G67865	-1.46945	Down	gi|18408883|ref|NP_564911.1|//uncharacterized protein [Arabidopsis thaliana]
AT4G28250	-1.47957	Down	gi|145334147|ref|NP_001078454.1|//expansin B3 [Arabidopsis thaliana];gi|18417157|ref|NP_567803.1|//expansin B3 [Arabidopsis thaliana]
AT5G37990	-1.49055	Down	gi|79527254|ref|NP_198615.2|//probable S-adenosylmethionine-dependent methyltransferase [Arabidopsis thaliana]
AT4G34250	-1.50381	Down	gi|15235309|ref|NP_195151.1|//3-ketoacyl-CoA synthase 16 [Arabidopsis thaliana]
AT4G24780	-1.5081	Down	gi|32129908|sp|Q9C5M8.2|PLY18_ARATH//RecName: Full=Probable pectate lyase 18; AltName: Full=Pectate lyase A10; Flags: Precursor [Arabidopsis thaliana]
AT1G71030	-1.51215	Down	gi|1197190|emb|CAA92280.1|//myb-related transcription factor [Arabidopsis thaliana]
AT4G04610	-1.51288	Down	gi|15233591|ref|NP_192370.1|//5'-adenylylsulfate reductase 1 [Arabidopsis thaliana]
AT4G29020	-1.53698	Down	gi|15235530|ref|NP_194631.1|//glycine-rich protein [Arabidopsis thaliana];gi|238480986|ref|NP_001154273.1|//glycine-rich protein [Arabidopsis thaliana]
AT4G36540	-1.54315	Down	gi|15234436|ref|NP_195372.1|//transcription factor BEE 2 [Arabidopsis thaliana];gi|30690689|ref|NP_849508.1|//transcription factor BEE 2 [Arabidopsis thaliana]
AT3G06870	-1.54426	Down	gi|186509861|ref|NP_001118595.1|//uncharacterized protein [Arabidopsis thaliana]
AT5G45950	-1.54629	Down	gi|15237350|ref|NP_199407.1|//GDSL esterase/lipase [Arabidopsis thaliana]
AT4G17460	-1.55195	Down	gi|15236076|ref|NP_193476.1|//homeobox-leucine zipper protein HAT1 [Arabidopsis thaliana]
AT4G04955	-1.55382	Down	gi|18412757|ref|NP_567276.1|//allantoinase [Arabidopsis thaliana]
AT2G20835	-1.5635	Down	gi|15226409|ref|NP_179679.1|//uncharacterized protein [Arabidopsis thaliana]
AT3G07390	-1.58206	Down	gi|30680258|ref|NP_566306.3|//auxin-induced in root cultures protein 12 [Arabidopsis thaliana]
AT1G18330	-1.58355	Down	gi|186478601|ref|NP_001117304.1|//early-phytochrome-responsive1 [Arabidopsis thaliana]
AT1G68670	-1.58764	Down	gi|18409089|ref|NP_564938.1|//nitrate-inducible, GARP-type transcriptional repressor 1-like protein [Arabidopsis thaliana]
AT1G17147	-1.59119	Down	gi|116830105|gb|ABK28010.1|//unknown [Arabidopsis thaliana]
AT5G44680	-1.59801	Down	gi|15241554|ref|NP_199281.1|//putative 3-methyladenine glycosylase I [Arabidopsis thaliana]
AT1G78995	-1.60308	Down	gi|18412218|ref|NP_565196.1|//uncharacterized protein [Arabidopsis thaliana];gi|3152598|gb|AAC17079.1|//Contains similarity to C2-HC type zinc finger protein C.e-MyT1 gb|U67079 from C. elegans and to hypersensitivity-related gene 201 isolog T28M21.14 from A. thaliana BAC gb|AF002109 [Arabidopsis thaliana]
AT5G62360	-1.60375	Down	gi|30697666|ref|NP_201042.2|//plant invertase/pectin methylesterase inhibitor superfamily protein [Arabidopsis thaliana]
AT4G15620	-1.60572	Down	gi|15234654|ref|NP_193297.1|//uncharacterized protein [Arabidopsis thaliana]
AT1G54820	-1.61056	Down	gi|332195029|gb|AEE33150.1|//protein kinase domain-containing protein [Arabidopsis thaliana]
AT2G20670	-1.61062	Down	gi|18399441|ref|NP_565481.1|//uncharacterized protein [Arabidopsis thaliana]
AT5G47240	-1.61204	Down	gi|18422772|ref|NP_568680.1|//nudix hydrolase 8 [Arabidopsis thaliana]
AT5G21940	-1.61351	Down	gi|22326936|ref|NP_680182.1|//uncharacterized protein [Arabidopsis thaliana]
AT1G76110	-1.61398	Down	gi|15222957|ref|NP_177738.1|//high mobility group B protein 9 [Arabidopsis thaliana]
AT3G26510	-1.61978	Down	gi|79313627|ref|NP_001030772.1|//PB1_UP2 domain-containing protein [Arabidopsis thaliana];gi|9293928|dbj|BAB01831.1|//unnamed protein product [Arabidopsis thaliana]
AT5G01015	-1.62029	Down	gi|18412619|ref|NP_568082.1|//uncharacterized protein [Arabidopsis thaliana]
AT2G42900	-1.6274	Down	gi|15228024|ref|NP_181818.1|//basic secretory protein family protein [Arabidopsis thaliana]
AT2G05070	-1.63737	Down	gi|15224465|ref|NP_178582.1|//photosystem II light harvesting complex protein 2.2 [Arabidopsis thaliana]
AT3G02030	-1.63981	Down	gi|334185023|ref|NP_186852.4|//transferase [Arabidopsis thaliana]
AT5G50450	-1.6499	Down	gi|15240674|ref|NP_199856.1|//MYND-type zinc finger protein [Arabidopsis thaliana]
AT1G33170	-1.66492	Down	gi|75268396|sp|Q9C884.1|PMTI_ARATH//RecName: Full=Probable methyltransferase PMT18 [Arabidopsis thaliana]
AT1G06830	-1.6651	Down	gi|15222209|ref|NP_172168.1|//monothiol glutaredoxin-S11 [Arabidopsis thaliana]
AT4G03510	-1.67845	Down	gi|15236326|ref|NP_192260.1|//E3 ubiquitin-protein ligase RMA1 [Arabidopsis thaliana]
AT5G22920	-1.68933	Down	gi|15237169|ref|NP_197683.1|//ring finger and CHY zinc finger domain-containing protein 1 [Arabidopsis thaliana]
AT4G26530	-1.69469	Down	gi|15236768|ref|NP_194383.1|//fructose-bisphosphate aldolase 5 [Arabidopsis thaliana]
AT4G18970	-1.70406	Down	gi|334186686|ref|NP_001190767.1|//GDSL esterase/lipase [Arabidopsis thaliana];gi|2832625|emb|CAA16754.1|//putative protein [Arabidopsis thaliana]
AT5G64770	-1.71765	Down	gi|15238254|ref|NP_201282.1|//root meristem growth factor 9 [Arabidopsis thaliana]
AT1G26800	-1.72323	Down	gi|18396059|ref|NP_564263.1|//RING/U-box domain-containing protein [Arabidopsis thaliana]
AT5G61440	-1.73566	Down	gi|15240254|ref|NP_200952.1|//atypical CYS HIS rich thioredoxin 5 [Arabidopsis thaliana]
AT1G13260	-1.75023	Down	gi|15222217|ref|NP_172784.1|//AP2/ERF and B3 domain-containing transcription factor RAV1 [Arabidopsis thaliana]
AT2G05100	-1.76333	Down	gi|15224471|ref|NP_178585.1|//photosystem II light harvesting complex protein 2.1 [Arabidopsis thaliana];gi|4741948|gb|AAD28771.1|AF134124_1//Lhcb2 protein [Arabidopsis thaliana]
AT4G37260	-1.76645	Down	gi|15235484|ref|NP_195443.1|//myb domain protein 73 [Arabidopsis thaliana]
AT2G42870	-1.7701	Down	gi|18406084|ref|NP_565988.1|//protein PHYTOCHROME RAPIDLY REGULATED1 [Arabidopsis thaliana]
AT1G69160	-1.78782	Down	gi|18409203|ref|NP_564952.1|//uncharacterized protein [Arabidopsis thaliana]
AT2G44130	-1.80361	Down	gi|18406458|ref|NP_566009.1|//F-box/kelch-repeat protein [Arabidopsis thaliana]
AT1G07050	-1.81667	Down	gi|18390719|ref|NP_563778.1|//CCT motif family protein [Arabidopsis thaliana]
AT3G60390	-1.8584	Down	gi|15232311|ref|NP_191598.1|//homeobox-leucine zipper protein HAT3 [Arabidopsis thaliana]
AT4G12980	-1.93418	Down	gi|75210633|sp|Q9SV71.1|B561O_ARATH//RecName: Full=Cytochrome b561 and DOMON domain-containing protein At4g12980; AltName: Full=Protein b561A.tha15; Flags: Precursor [Arabidopsis thaliana]
AT1G48330	-1.95377	Down	gi|15221150|ref|NP_175267.1|//uncharacterized protein [Arabidopsis thaliana]
AT5G59080	-1.96391	Down	gi|15237814|ref|NP_200716.1|//uncharacterized protein [Arabidopsis thaliana]
AT5G20150	-1.9793	Down	gi|15241275|ref|NP_197515.1|//SPX domain-containing protein 1 [Arabidopsis thaliana]
AT4G28290	-1.99625	Down	gi|15235246|ref|NP_194558.1|//uncharacterized protein [Arabidopsis thaliana]
AT1G67265	-1.99883	Down	gi|674228984|gb|KFK22769.1|//hypothetical protein AALP_AAs48002U000400 [Arabis alpina]
AT5G56550	-2.00027	Down	gi|15241248|ref|NP_200466.1|//protein OXIDATIVE STRESS 3 [Arabidopsis thaliana]
AT5G49730	-2.00319	Down	gi|22327672|ref|NP_199784.2|//ferric reduction oxidase 6 [Arabidopsis thaliana]
AT4G12320	-2.00627	Down	gi|240255793|ref|NP_192969.4|//cytochrome P450, family 706, subfamily A, polypeptide 6 [Arabidopsis thaliana]
AT5G66580	-2.01646	Down	gi|15240014|ref|NP_201459.1|//uncharacterized protein [Arabidopsis thaliana]
AT1G22640	-2.04094	Down	gi|30687964|ref|NP_564176.2|//transcription factor MYB3 [Arabidopsis thaliana]
AT2G44230	-2.08346	Down	gi|18406488|ref|NP_030961.1|//uncharacterized protein [Arabidopsis thaliana]
AT4G16880	-2.08389	Down	gi|110739135|dbj|BAF01484.1|//disease resistance RPP5 like protein [Arabidopsis thaliana]
AT5G41080	-2.10574	Down	gi|15237552|ref|NP_198924.1|//glycerophosphoryl diester phosphodiesterase family protein [Arabidopsis thaliana]
AT1G73600	-2.10818	Down	gi|25406280|pir||H96762//hypothetical protein F6D5.1 [imported] - Arabidopsis thaliana;gi|145362386|ref|NP_974139.2|//putative phosphoethanolamine N-methyltransferase 3 [Arabidopsis thaliana]
AT4G37610	-2.11504	Down	gi|18420081|ref|NP_568031.1|//BTB and TAZ domain protein 5 [Arabidopsis thaliana]
AT4G25780	-2.11629	Down	gi|15235992|ref|NP_194308.1|//putative pathogenesis-related protein [Arabidopsis thaliana]
AT1G23390	-2.12781	Down	gi|18395236|ref|NP_564193.1|//F-box/kelch-repeat protein [Arabidopsis thaliana]
AT2G36050	-2.13249	Down	gi|18404030|ref|NP_565833.1|//ovate family protein 15 [Arabidopsis thaliana]
AT1G29395	-2.19155	Down	gi|18397077|ref|NP_564328.1|//cold regulated 314 inner membrane 1 [Arabidopsis thaliana]
AT2G28305	-2.20483	Down	gi|18401696|ref|NP_565668.1|//cytokinin riboside 5'-monophosphate phosphoribohydrolase LOG1 [Arabidopsis thaliana];gi|923761289|ref|XP_013677165.1|//PREDICTED: cytokinin riboside 5'-monophosphate phosphoribohydrolase LOG1-like [Brassica napus]
AT4G19170	-2.25821	Down	gi|15234169|ref|NP_193652.1|//nine-cis-epoxycarotenoid dioxygenase 4 [Arabidopsis thaliana]
AT3G02040	-2.27552	Down	gi|18396047|ref|NP_566159.1|//glycerophosphodiester phosphodiesterase 1 [Arabidopsis thaliana]
AT2G40610	-2.35997	Down	gi|15226718|ref|NP_181593.1|//expansin A8 [Arabidopsis thaliana]
AT5G01820	-2.36183	Down	gi|15241067|ref|NP_195802.1|//CBL-interacting serine/threonine-protein kinase 14 [Arabidopsis thaliana]
AT5G45820	-2.41532	Down	gi|15242509|ref|NP_199394.1|//CBL-interacting serine/threonine-protein kinase 20 [Arabidopsis thaliana]
AT4G20820	-2.47335	Down	gi|15233411|ref|NP_193814.1|//FAD-binding and BBE domain-containing protein [Arabidopsis thaliana]
AT3G53980	-2.50419	Down	gi|15232384|ref|NP_190966.1|//Bifunctional inhibitor/lipid-transfer protein/seed storage 2S albumin superfamily protein [Arabidopsis thaliana]
AT3G61060	-2.55181	Down	gi|30695337|ref|NP_567108.2|//phloem protein 2-A13 [Arabidopsis thaliana];gi|42572749|ref|NP_974470.1|//phloem protein 2-A13 [Arabidopsis thaliana]
AT2G37950	-2.60751	Down	gi|15224415|ref|NP_181331.1|//RING/FYVE/PHD zinc finger-containing protein [Arabidopsis thaliana]
AT3G27690	-2.63015	Down	gi|15232249|ref|NP_189406.1|//photosystem II light harvesting complex protein 2.3 [Arabidopsis thaliana]
AT5G35777	-2.65081	Down	gi|4388829|gb|AAD19784.1|//putative retroelement pol polyprotein [Arabidopsis thaliana]
AT2G32100	-2.67372	Down	gi|15225186|ref|NP_180770.1|//ovate family protein 16 [Arabidopsis thaliana]
AT3G49570	-2.73644	Down	gi|15229169|ref|NP_190526.1|//protein RESPONSE TO LOW SULFUR 3 [Arabidopsis thaliana]
AT5G24660	-2.74907	Down	gi|15238603|ref|NP_197854.1|//protein RESPONSE TO LOW SULFUR 2 [Arabidopsis thaliana]
AT5G24105	-2.77301	Down	gi|42573463|ref|NP_974828.1|//arabinogalactan protein 41 [Arabidopsis thaliana]
AT4G32480	-2.81258	Down	gi|15236814|ref|NP_194974.1|//uncharacterized protein [Arabidopsis thaliana]
AT5G48490	-2.94977	Down	gi|27754511|gb|AAO22703.1|//unknown protein [Arabidopsis thaliana]
AT4G10910	-3.12524	Down	gi|18413395|ref|NP_567368.1|//uncharacterized protein [Arabidopsis thaliana]
AT1G02340	-3.12558	Down	gi|18378953|ref|NP_563650.1|//transcription factor HFR1 [Arabidopsis thaliana]
AT5G50950	-3.14006	Down	gi|30695976|ref|NP_851166.1|//fumarate hydratase 2 [Arabidopsis thaliana];gi|15241331|ref|NP_199908.1|//fumarate hydratase 2 [Arabidopsis thaliana]
AT4G16780	-3.2104	Down	gi|15235882|ref|NP_193411.1|//homeobox protein 2 [Arabidopsis thaliana]
AT4G33467	-3.23644	Down	gi|116830769|gb|ABK28342.1|//unknown [Arabidopsis thaliana];gi|145334209|ref|NP_001078485.1|//uncharacterized protein [Arabidopsis thaliana]
AT3G62950	-3.26973	Down	gi|15229355|ref|NP_191854.1|//glutaredoxin-C11 [Arabidopsis thaliana]
AT5G54585	-3.27196	Down	gi|22327834|ref|NP_680435.1|//uncharacterized protein [Arabidopsis thaliana]
AT4G34530	-3.28951	Down	gi|22329164|ref|NP_195179.2|//cryptochrome-interacting basic-helix-loop-helix 1 [Arabidopsis thaliana]
AT5G20790	-3.31787	Down	gi|334187805|ref|NP_001190351.1|//uncharacterized protein [Arabidopsis thaliana];gi|18420313|ref|NP_568401.1|//uncharacterized protein [Arabidopsis thaliana]
AT4G36570	-3.77158	Down	gi|297802294|ref|XP_002869031.1|//At4g36570 [Arabidopsis lyrata subsp. lyrata]
AT2G44910	-4.16177	Down	gi|15225368|ref|NP_182018.1|//homeobox-leucine zipper protein ATHB-4 [Arabidopsis thaliana]
AT2G47880	-4.62449	Down	gi|15227151|ref|NP_182309.1|//glutaredoxin-C13 [Arabidopsis thaliana]
AT2G29300	-5.08443	Down	gi|334184561|ref|NP_001189631.1|//tropinone reductase-like protein [Arabidopsis thaliana];gi|15227070|ref|NP_180491.1|//tropinone reductase-like protein [Arabidopsis thaliana]
AT5G48850	-5.39496	Down	gi|9758884|dbj|BAB09438.1|//unnamed protein product [Arabidopsis thaliana]
